# Supplementary material for: Seed Dormancy Involves a Transcriptional Program That Supports Early Plastid Functionality during Imbibition
Source: Plants (Basel). 2018 Apr 19;7(2):35. doi: 10.3390/plants7020035 (PMC6026906; doi:10.3390/plants7020035)
Supplement: Supplementary file 1 [file plants-07-00035-s001.zip]

Archive with 11 entries (10 files):
- plants-273866-supplementary-update/
- plants-273866-supplementary-update/100 most abundant.xlsx
- plants-273866-supplementary-update/Expression_data_for_all_genes_in_all_conditions.xlsx
- plants-273866-supplementary-update/Insight into gene co-expression network analysis.pdf
- plants-273866-supplementary-update/Insight into mRNA levels of seed storage proteins.pdf
- plants-273866-supplementary-update/Insight into pre-emptive defence strategies.pdf
- plants-273866-supplementary-update/Insight into the carbon metabolism.pdf
- plants-273866-supplementary-update/Insight into the hypoxic-like stress caused by dry-afterripening.pdf
- plants-273866-supplementary-update/Insight into variability between replicates.pdf
- plants-273866-supplementary-update/Supplemental Figures.pdf
- plants-273866-supplementary-update/Supplemental Tables.pdf
