# Supplementary material for: Seed Dormancy Involves a Transcriptional Program That Supports Early Plastid Functionality during Imbibition
Source: Plants (Basel). 2018 Apr 19;7(2):35. doi: 10.3390/plants7020035 (PMC6026906; doi:10.3390/plants7020035)
Supplement: Supplementary file 1 [file plants-07-00035-s001.zip › plants-273866-supplementary-update/100 most abundant.xlsx]

## Sheet: D10C8d
id	Gene.description	Chromosome.scaffold.name	Gene.start..bp.	Gene.end..bp.	GO_tutte_info_RISO	D10C8d	rank
OS07G0206500	13 kDa prolamin; Os07g0206500 protein; Prolamin [Source:UniProtKB/TrEMBL;Acc:Q6ZIX4]	7	5741877	5742488	GO:0045735 nutrient reservoir activity	299784	100
OS01G0762500	Glutelin type-A 1 [Source:UniProtKB/Swiss-Prot;Acc:P07728]	1	32076744	32078652	GO:0045735 nutrient reservoir activity	269149	99
OS10G0400200	Glutelin type-A 2 [Source:UniProtKB/Swiss-Prot;Acc:P07730]	10	13497363	13499401	GO:0045735 nutrient reservoir activity	188362	98
OS07G0206400	13 kDa prolamin C [Source:UniProtKB/Swiss-Prot;Acc:P17048]	7	5736877	5737483	GO:0045735 nutrient reservoir activity GO:0033095 aleurone grain GO:0005773 vacuole	152202	97
OS03G0766100	10 kDa prolamin [Source:UniProtKB/Swiss-Prot;Acc:Q0DN94]	3	31729638	31730211	GO:0033095 aleurone grain GO:0045735 nutrient reservoir activity GO:0005773 vacuole	142494	96
OS06G0507200	Os06g0507200 protein; Prolamin; Putative prolamin; cDNA clone:002-133-C11, full insert sequence [Source:UniProtKB/TrEMBL;Acc:Q5Z9M9]	6	18072258	18072890	GO:0045735 nutrient reservoir activity	138621	95
OS07G0214300	Seed allergenic protein RAG2 [Source:UniProtKB/Swiss-Prot;Acc:Q01882]	7	6258917	6259662	GO:0016068 type I hypersensitivity GO:0005615 extracellular space GO:0004867 serine-type endopeptidase inhibitor activity GO:0010951 negative regulation of endopeptidase activity	128891	94
OS05G0349800	Embryonic abundant protein 1 [Source:UniProtKB/Swiss-Prot;Acc:P46520]	5	16518577	16519493	GO:0048700 acquisition of desiccation tolerance in seed GO:0048316 seed development GO:0009737 response to abscisic acid	101565	93
OS05G0499100	19 kDa globulin [Source:UniProtKB/Swiss-Prot;Acc:P29835]	5	24576939	24577725	GO:0045735 nutrient reservoir activity	101054	92
OS02G0249600	Glutelin type-B 2 [Source:UniProtKB/Swiss-Prot;Acc:Q02897]	2	8446623	8448546	GO:0045735 nutrient reservoir activity	87791	91
OS03G0663750		3	26070770	26072916		74541	90
OS02G0453600	Glutelin [Source:UniProtKB/TrEMBL;Acc:A1YQH2]	2	14991687	14993674	GO:0045735 nutrient reservoir activity	74332.4	89
OS08G0104400	Os08g0104400 protein; Putative uncharacterized protein P0015C07.40; cDNA clone:002-104-G04, full insert sequence [Source:UniProtKB/TrEMBL;Acc:Q69U48]	8	233816	234464	GO:0008150 biological_process GO:0003674 molecular_function	66462.1	88
OS11G0451700	Dehydrin family protein, expressed; Embryogenic-cell protein 40 (Ecp40); Os11g0451700 protein [Source:UniProtKB/TrEMBL;Acc:Q53JR9]	11	15223376	15224746	GO:0009415 response to water GO:0006950 response to stress	61989	87
OS12G0269200	Prolamin PPROL 17D [Source:UniProtKB/Swiss-Prot;Acc:P20698]	12	9688988	9689683	GO:0045735 nutrient reservoir activity GO:0033095 aleurone grain GO:0005773 vacuole	60917.4	86
OS04G0510900	Os04g0510900 protein [Source:UniProtKB/TrEMBL;Acc:C7J0T2]	4	25554772	25556458	GO:0071614 linoleic acid epoxygenase activity GO:0034389 lipid particle organization GO:0031407 oxylipin metabolic process GO:0004392 heme oxygenase (decyclizing) activity GO:0031969 chloroplast membrane GO:0009628 response to abiotic stimulus GO:0009737 response to abscisic acid GO:0009269 response to desiccation GO:0009620 response to fungus GO:0005509 calcium ion binding GO:0010118 stomatal mo…	59123.6	85
OS07G0213800	Allergenic protein; Os07g0213800 protein; Putative allergenic protein; cDNA clone:002-125-C09, full insert sequence [Source:UniProtKB/TrEMBL;Acc:Q8H4M4]	7	6244163	6244880	GO:0016068 type I hypersensitivity GO:0005615 extracellular space GO:0004867 serine-type endopeptidase inhibitor activity	58863.2	84
OS03G0793700	Cupin family protein, expressed; Globulin protein; Os03g0793700 protein; Putative globulin; cDNA clone:J033066K06, full insert sequence [Source:UniProtKB/TrEMBL;Acc:Q852L2]	3	33020035	33022850	GO:0045735 nutrient reservoir activity	58729.8	83
OS11G0582400	Embryo-specific protein; Expressed protein; Os11g0582400 protein; cDNA clone:002-142-C01, full insert sequence; cDNA clone:J033021I15, full insert sequence [Source:UniProtKB/TrEMBL;Acc:Q2R223]	11	22012024	22013643	GO:0050832 defense response to fungus	58455.2	82
OS07G0214600	Allergen RA16; Os07g0214600 protein [Source:UniProtKB/TrEMBL;Acc:Q8H4L8]	7	6276107	6276753	GO:0016068 type I hypersensitivity GO:0005615 extracellular space GO:0004867 serine-type endopeptidase inhibitor activity	55368.7	81
OS07G0638300	1-Cys peroxiredoxin A [Source:UniProtKB/Swiss-Prot;Acc:P0C5C9]	7	26548836	26550044	GO:0051920 peroxiredoxin activity GO:0016209 antioxidant activity GO:0016491 oxidoreductase activity GO:0055114 oxidation-reduction process GO:0004601 peroxidase activity GO:0005634 nucleus	54506.6	80
OS07G0529800	Protein translation factor SUI1 homolog [Source:UniProtKB/Swiss-Prot;Acc:Q0D5W6]	7	20733236	20735266	GO:0006413 translational initiation GO:0003743 translation initiation factor activity GO:0006417 regulation of translation	50948.6	79
OS11G0454300	Water stress-inducible protein Rab21 [Source:UniProtKB/Swiss-Prot;Acc:Q2R4Z4]	11	15342877	15343671	GO:0009415 response to water GO:0006950 response to stress	49407.4	78
OS04G0589800	OSJNBa0086O06.12 protein; Os04g0589800 protein; cDNA clone:001-119-E08, full insert sequence [Source:UniProtKB/TrEMBL;Acc:Q7XLZ7]	4	29811954	29812662	GO:0009790 embryo development	46444.3	77
OS05G0542500	Late embryogenesis abundant protein, group 3 [Source:UniProtKB/Swiss-Prot;Acc:P0C5A4]	5	26927607	26928882		46327.3	76
OS07G0215500	Seed allergenic protein RA5 [Source:UniProtKB/Swiss-Prot;Acc:Q01881]	7	6336198	6336838	GO:0016068 type I hypersensitivity GO:0005615 extracellular space GO:0004867 serine-type endopeptidase inhibitor activity	46289.6	75
OS07G0214100	Seed allergenic protein RAG1 [Source:UniProtKB/Swiss-Prot;Acc:Q01883]	7	6254882	6255558	GO:0016068 type I hypersensitivity GO:0005615 extracellular space GO:0004867 serine-type endopeptidase inhibitor activity GO:0010951 negative regulation of endopeptidase activity	44849.9	74
OS08G0127900	Os08g0127900 protein; Putative early embryogenesis protein; cDNA clone:001-117-E07, full insert sequence; cDNA clone:002-130-H05, full insert sequence [Source:UniProtKB/TrEMBL;Acc:Q6ZK46]	8	1597239	1599498	GO:0045735 nutrient reservoir activity	44624.1	73
OS03G0197300	Os03g0197300 protein [Source:UniProtKB/TrEMBL;Acc:Q0DUA3]	3	5116435	5119048	GO:0045735 nutrient reservoir activity	42875	72
OS03G0168100	Late embryogenesis abundant protein, expressed; Os03g0168100 protein; Putative embryo-specific protein; cDNA clone:J033036H02, full insert sequence [Source:UniProtKB/TrEMBL;Acc:Q8S7U3]	3	3678292	3679969	GO:0009062 fatty acid catabolic process GO:0009793 embryo development ending in seed dormancy	41947.5	71
OS03G0159600	Os03g0159600 protein; Putative abscisic acid-induced protein; Seed maturation protein, expressed; cDNA clone:002-115-B06, full insert sequence [Source:UniProtKB/TrEMBL;Acc:Q8H8B0]	3	3184496	3185936		41766.2	70
OS10G0542100	Class II metallothionein-like protein 1A [Source:UniProtKB/Swiss-Prot;Acc:Q109B0]	10	21168491	21169227	GO:0008270 zinc ion binding	37669.1	69
OS07G0216700	Os07g0216700 protein; Trypsin/amylase inhibitor pUP13-like protein; Trypsin/amylase inhibitor-like protein; cDNA clone:002-131-E06, full insert sequence [Source:UniProtKB/TrEMBL;Acc:Q7X8H9]	7	6432377	6433104	GO:0004867 serine-type endopeptidase inhibitor activity	34161.2	68
OS11G0703900	DnaK-type molecular chaperone hsp70-rice; Heat shock cognate 70 kDa protein, putative, expressed; Os11g0703900 protein [Source:UniProtKB/TrEMBL;Acc:Q53NM9]	11	28804256	28808548	GO:0006950 response to stress GO:0000166 nucleotide binding GO:0005524 ATP binding	34092.1	67
OS03G0723400	Expressed protein; Os03g0723400 protein; Putative uncharacterized protein OJ1499_D04.17 [Source:UniProtKB/TrEMBL;Acc:Q75GU1]	3	29386204	29388055	GO:0008150 biological_process GO:0003674 molecular_function	31645	66
OS01G0705200	Os01g0705200 protein; Uncharacterized protein; WSI18 protein induced by water stress; cDNA clone:001-125-H02, full insert sequence [Source:UniProtKB/TrEMBL;Acc:Q94JF2]	1	29233040	29234256		31222.5	65
OS03G0699000	Oleosin 18 kDa [Source:UniProtKB/Swiss-Prot;Acc:Q10EK7]	3	28021888	28022831	GO:0005811 lipid particle GO:0012511 monolayer-surrounded lipid storage body GO:0016021 integral component of membrane GO:0016020 membrane	30137.5	64
OS02G0249000	Glutelin; Glutelin C; Os02g0249000 protein [Source:UniProtKB/TrEMBL;Acc:Q6K508]	2	8406709	8408682	GO:0045735 nutrient reservoir activity	28991.3	63
OS03G0427300	Glutelin type-A 3 [Source:UniProtKB/Swiss-Prot;Acc:Q09151]	3	17864282	17866204	GO:0045735 nutrient reservoir activity	28005.7	62
OS11G0211800	Os11g0211800 protein; cDNA clone:001-024-A10, full insert sequence [Source:UniProtKB/TrEMBL;Acc:Q2R8Y4]	11	5808714	5809427	GO:0008200 ion channel inhibitor activity GO:0009405 pathogenesis GO:0005576 extracellular region	27842.8	61
OS01G0905800	Fructose-bisphosphate aldolase [Source:UniProtKB/TrEMBL;Acc:Q5N725]	1	39433408	39435696	GO:0004332 fructose-bisphosphate aldolase activity GO:0005730 nucleolus GO:0005740 mitochondrial envelope GO:0005739 mitochondrion GO:0005618 cell wall GO:0005829 cytosol GO:0048046 apoplast GO:0046686 response to cadmium ion GO:0006096 glycolytic process GO:0005507 copper ion binding GO:0016020 membrane GO:0080167 response to karrikin GO:0009507 chloroplast GO:0003824 catalytic activity GO:00096…	26820.8	60
OS08G0473600	Alpha-amylase isozyme 3E [Source:UniProtKB/Swiss-Prot;Acc:P27934]	8	23335167	23337076	GO:0009739 response to gibberellin GO:0004556 alpha-amylase activity GO:0009737 response to abscisic acid GO:0005509 calcium ion binding GO:0048046 apoplast GO:0043169 cation binding GO:0005975 carbohydrate metabolic process GO:0003824 catalytic activity GO:0005987 sucrose catabolic process GO:0005983 starch catabolic process	26571.5	59
OS02G0161900	Os02g0161900 protein; Os06g0681400 protein; Polyubiquitin; Polyubiquitin 6; cDNA clone:J033048M20, full insert sequence [Source:UniProtKB/TrEMBL;Acc:Q6H7T6]	2	3340458	3343060	GO:0016874 ligase activity GO:0005737 cytoplasm	26359.4	58
OS03G0670700	Os03g0670700 protein; Retrotransposon protein, putative, Ty1-copia subclass, expressed [Source:UniProtKB/TrEMBL;Acc:Q10FE7]	3	26460057	26461156	GO:0003676 nucleic acid binding GO:0000166 nucleotide binding GO:0010501 RNA secondary structure unwinding GO:0003690 double-stranded DNA binding GO:0032508 DNA duplex unwinding GO:0045087 innate immune response GO:0003697 single-stranded DNA binding GO:0006406 mRNA export from nucleus GO:0009737 response to abscisic acid GO:0005730 nucleolus GO:0010119 regulation of stomatal movement GO:0010228 …	26342.5	57
OS01G0159600	Os01g0159600 protein; Putative uncharacterized protein P0041E11.22; cDNA clone:001-125-F04, full insert sequence; cDNA clone:J033143J06, full insert sequence [Source:UniProtKB/TrEMBL;Acc:Q5ZEL0]	1	3124369	3125331		25497.6	56
OS04G0173800	Lectin [Source:UniProtKB/Swiss-Prot;Acc:Q0JF21]	4	5005112	5006206	GO:0008061 chitin binding GO:0030246 carbohydrate binding	25112.9	55
OS04G0546500	Oleosin 16 kDa [Source:UniProtKB/Swiss-Prot;Acc:Q42980]	4	27362091	27362951	GO:0005811 lipid particle GO:0012511 monolayer-surrounded lipid storage body GO:0016021 integral component of membrane GO:0016020 membrane	25034.5	54
OS05G0381400	Os05g0381400 protein; Putative plasma membrane associated protein; cDNA clone:J033081F22, full insert sequence [Source:UniProtKB/TrEMBL;Acc:Q6L4D2]	5	18429433	18430290		24179.5	53
OS04G0244800	OSJNBa0091C12.3 protein; Os04g0244800 protein; cDNA clone:J023150J09, full insert sequence [Source:UniProtKB/TrEMBL;Acc:Q7XWS9]	4	9368053	9369130	GO:0030001 metal ion transport GO:0005886 plasma membrane GO:0046872 metal ion binding	24106.7	52
OS11G0210300	Alcohol dehydrogenase 1 [Source:UniProtKB/Swiss-Prot;Acc:Q2R8Z5]	11	5712671	5716288	GO:0048037 cofactor binding GO:0001666 response to hypoxia GO:0008270 zinc ion binding GO:0005829 cytosol GO:0046686 response to cadmium ion GO:0016616 oxidoreductase activity, acting on the CH-OH group of donors, NAD or NADP as acceptor GO:0016491 oxidoreductase activity GO:0006970 response to osmotic stress GO:0055114 oxidation-reduction process GO:0009651 response to salt stress GO:0005886 pla…	23706	51
OS03G0322900	Late embryogenesis abundant protein 1 [Source:UniProtKB/Swiss-Prot;Acc:A3AHG5]	3	11699460	11700672	GO:0050826 response to freezing GO:0005634 nucleus	22815.8	50
OS01G0136100	16.9 kDa class I heat shock protein 1 [Source:UniProtKB/Swiss-Prot;Acc:P27777]	1	1948773	1949587	GO:0009408 response to heat GO:0005737 cytoplasm GO:0051259 protein oligomerization	22459.1	49
OS02G0586900	Putative uncharacterized protein OSJNBb0046O12.1-2; Putative uncharacterized protein OSJNBb0056I22.41-2 [Source:UniProtKB/TrEMBL;Acc:Q6YY10]	2	22622384	22623161		22215.8	48
OS05G0140800	Glucose and ribitol dehydrogenase homolog [Source:UniProtKB/Swiss-Prot;Acc:Q75KH3]	5	2345391	2346836	GO:0016491 oxidoreductase activity GO:0055114 oxidation-reduction process GO:0008152 metabolic process	21761.6	47
OS02G0530600	Poly [ADP-ribose] polymerase 3 [Source:UniProtKB/Swiss-Prot;Acc:Q0E0Q3]	2	19509828	19514935	GO:0006471 protein ADP-ribosylation GO:0003950 NAD+ ADP-ribosyltransferase activity GO:0005622 intracellular GO:0005634 nucleus	21602.9	46
OS05G0569500	Putative embryo-specific protein Ose731; cDNA clone:J033045K24, full insert sequence [Source:UniProtKB/TrEMBL;Acc:Q6AUN1]	5	28346743	28347863	GO:0009737 response to abscisic acid	21431.4	45
OS03G0192700	Inositol-3-phosphate synthase [Source:UniProtKB/Swiss-Prot;Acc:O64437]	3	4825697	4829533	GO:0006021 inositol biosynthetic process GO:0004512 inositol-3-phosphate synthase activity GO:0006659 phosphatidylserine biosynthetic process GO:0009791 post-embryonic development GO:0051607 defense response to virus GO:0009644 response to high light intensity GO:0050832 defense response to fungus GO:0010264 myo-inositol hexakisphosphate biosynthetic process GO:0008654 phospholipid biosynthetic p…	20905.6	44
OS02G0587000	Glycine-rich protein; Os02g0587000 protein; Putative glycine-rich protein; cDNA clone:001-103-D05, full insert sequence [Source:UniProtKB/TrEMBL;Acc:Q6YY09]	2	22626274	22627180		20395.3	43
OS11G0535525	Prolamin; Prolamin, putative, expressed; cDNA, clone: J075195B22, full insert sequence [Source:UniProtKB/TrEMBL;Acc:Q2R363]	11	19509313	19509897		19963.4	42
OS10G0177200	39 kDa EF-Hand containing protein, putative, expressed; Os10g0177200 protein; cDNA clone:001-124-H07, full insert sequence; cDNA clone:J033116D13, full insert sequence [Source:UniProtKB/TrEMBL;Acc:Q33AI7]	10	5325563	5329971	GO:0005509 calcium ion binding	19853.8	41
OS07G0480900	Os07g0480900 protein; Putative cysteine proteinase; cDNA clone:001-115-C06, full insert sequence [Source:UniProtKB/TrEMBL;Acc:Q8GVR2]	7	17496502	17498002	GO:0008233 peptidase activity GO:0008234 cysteine-type peptidase activity GO:0016787 hydrolase activity GO:0006508 proteolysis	19649.5	40
OS12G0115100	Non-specific lipid-transfer protein 1 [Source:UniProtKB/Swiss-Prot;Acc:Q0IQK9]	12	737314	738254	GO:0006869 lipid transport GO:0008289 lipid binding GO:0006810 transport	19189	39
OS03G0277300	Heat shock cognate 70 kDa protein, putative, expressed [Source:UniProtKB/TrEMBL;Acc:Q10NA1]	3	9411494	9416082	GO:0006950 response to stress GO:0000166 nucleotide binding GO:0005524 ATP binding	18993.2	38
OS02G0593700	Os02g0593700 protein; Putative ubiquitin-associated (UBA) protein; cDNA clone:J013072E12, full insert sequence [Source:UniProtKB/TrEMBL;Acc:Q6ZH84]	2	22981859	22987590	GO:0008270 zinc ion binding GO:0005515 protein binding	18259.5	37
OS02G0644000	Os02g0644000 protein [Source:UniProtKB/TrEMBL;Acc:Q0DZ62]	2	25890445	25900918	GO:0004197 cysteine-type endopeptidase activity GO:0006508 proteolysis	17830.7	36
OS07G0216600	Os07g0216600 protein; Trypsin/amylase inhibitor pUP13-like protein; Trypsin/amylase inhibitor-like protein [Source:UniProtKB/TrEMBL;Acc:Q7X7E6]	7	6416024	6416707	GO:0004867 serine-type endopeptidase inhibitor activity	17772.6	35
OS06G0503400	Reticulon-like protein [Source:UniProtKB/TrEMBL;Acc:Q656J2]	6	17836976	17840764	GO:0016021 integral component of membrane GO:0016020 membrane GO:0005789 endoplasmic reticulum membrane	17495.9	34
OS01G0149800	Metallothionein-like protein 2A [Source:UniProtKB/Swiss-Prot;Acc:P94029]	1	2693231	2695079	GO:0005507 copper ion binding GO:0046872 metal ion binding	17177.1	33
OS01G0124401	Bowman-Birk type bran trypsin inhibitor [Source:UniProtKB/Swiss-Prot;Acc:Q0JR25]	1	1353705	1354767	GO:0004867 serine-type endopeptidase inhibitor activity GO:0005576 extracellular region	16918.2	32
OS03G0130300	ESTs AU069800(E3445); Gamma-thionin PPT, putative, expressed; Os03g0130300 protein; cDNA clone:J023019E10, full insert sequence [Source:UniProtKB/TrEMBL;Acc:Q7F8K7]	3	1714575	1715192	GO:0009505 plant-type cell wall GO:0006952 defense response GO:0005886 plasma membrane	16409.1	31
OS11G0454200	Dehydrin Rab16B [Source:UniProtKB/Swiss-Prot;Acc:Q2R4Z5]	11	15336192	15337158	GO:0009415 response to water GO:0006950 response to stress	16252.9	30
OS02G0268100	Glutelin type-B 5 [Source:UniProtKB/Swiss-Prot;Acc:Q6ERU3]	2	9580486	9582483	GO:0009279 cell outer membrane GO:0006952 defense response GO:0045735 nutrient reservoir activity	16193.4	29
OS03G0266300	17.9 kDa class I heat shock protein [Source:UniProtKB/Swiss-Prot;Acc:Q84Q77]	3	8805567	8806556	GO:0006950 response to stress GO:0009408 response to heat GO:0005634 nucleus	16127	28
OS11G0660500	Translationally-controlled tumor protein homolog [Source:UniProtKB/Swiss-Prot;Acc:P35681]	11	26510873	26513127	GO:0040014 regulation of multicellular organism growth GO:0001558 regulation of cell growth GO:0048768 root hair cell tip growth GO:0048527 lateral root development GO:0009791 post-embryonic development GO:0090406 pollen tube GO:0007346 regulation of mitotic cell cycle GO:0008283 cell proliferation GO:0009790 embryo development GO:0048364 root development GO:0010252 auxin homeostasis GO:0009579 t…	15871.8	27
OS06G0341300	Os06g0341300 protein; Putative Late embryogenesis abundant protein D-34; cDNA clone:002-131-G03, full insert sequence [Source:UniProtKB/TrEMBL;Acc:Q5Z9Y8]	6	13630101	13631408		15840.7	26
OS01G0256500	Zinc inducible protein; Zinc inducible protein-like [Source:UniProtKB/TrEMBL;Acc:Q1EHU2]	1	8546065	8546869	GO:0006950 response to stress	15452.3	25
OS05G0328800	Prolamin; Putative prolamin 7 [Source:UniProtKB/TrEMBL;Acc:Q5W6A3]	5	15330498	15331095		15434.9	24
OS09G0511600	Beta-glucosidase 31 [Source:UniProtKB/Swiss-Prot;Acc:B7F7K7]	9	19882650	19888124	GO:0008422 beta-glucosidase activity GO:0005975 carbohydrate metabolic process	15020.2	23
OS03G0141200	Beta-amylase [Source:UniProtKB/TrEMBL;Acc:Q10RZ1]	3	2272966	2276161	GO:0005983 starch catabolic process GO:0016161 beta-amylase activity GO:0000272 polysaccharide catabolic process GO:0016798 hydrolase activity, acting on glycosyl bonds GO:0016787 hydrolase activity GO:0005829 cytosol GO:0009414 response to water deprivation GO:0005975 carbohydrate metabolic process GO:0003824 catalytic activity GO:0005634 nucleus GO:0008152 metabolic process	14912.2	22
OS02G0465900	Os02g0465900 protein; Putative OsCTTP; cDNA clone:001-034-G09, full insert sequence; cDNA clone:001-039-G07, full insert sequence; cDNA clone:006-302-G08, full insert sequence; cDNA clone:006-303-C03, full insert sequence; cDNA clone:006-308-B07, full insert sequence; cDNA clone:J023085D08, full insert sequence [Source:UniProtKB/TrEMBL;Acc:Q6K7C2]	2	15676320	15679460	GO:0010288 response to lead ion GO:0046686 response to cadmium ion	14906	21
OS06G0681400	Polyubiquitin [Source:UniProtKB/TrEMBL;Acc:Q653X6]	6	28401740	28404496	GO:0016874 ligase activity GO:0005737 cytoplasm	14679.7	20
OS06G0324400	Os06g0324400 protein; Putative uncharacterized protein P0421H01.27; cDNA clone:001-120-D12, full insert sequence [Source:UniProtKB/TrEMBL;Acc:Q5Z771]	6	12665605	12666203	GO:0009790 embryo development	14647.6	19
OS12G0464400	Oxidoreductase, short chain dehydrogenase/reductase family protein, expressed [Source:UniProtKB/TrEMBL;Acc:Q2QRE6]	12	16398248	16400772	GO:0016491 oxidoreductase activity GO:0055114 oxidation-reduction process GO:0008152 metabolic process	14641.5	18
OS03G0336100	Os03g0336100 protein [Source:UniProtKB/TrEMBL;Acc:Q0DS36]	3	12447241	12449022	GO:0045735 nutrient reservoir activity GO:0009506 plasmodesma GO:0008150 biological_process	13740.4	17
OS05G0580000	Glucose-1-phosphate adenylyltransferase [Source:UniProtKB/TrEMBL;Acc:Q688T8]	5	28871794	28877277	GO:0010170 glucose-1-phosphate adenylyltransferase complex GO:0008878 glucose-1-phosphate adenylyltransferase activity GO:0019252 starch biosynthetic process GO:0016779 nucleotidyltransferase activity GO:0016740 transferase activity GO:0005978 glycogen biosynthetic process GO:0009507 chloroplast GO:0003824 catalytic activity GO:0008152 metabolic process GO:0009058 biosynthetic process	13165.4	16
OS05G0474600	Os05g0474600 protein; Putative aldose reductase; cDNA clone:J013074I15, full insert sequence; cDNA clone:J033111K17, full insert sequence [Source:UniProtKB/TrEMBL;Acc:Q65WW3]	5	23292351	23300467	GO:0048573 photoperiodism, flowering GO:0010048 vernalization response GO:0016491 oxidoreductase activity GO:0055114 oxidation-reduction process	13159.6	15
OS06G0612800	Zinc finger A20 and AN1 domain-containing stress-associated protein 8 [Source:UniProtKB/Swiss-Prot;Acc:A3BDI8]	6	24491993	24493907	GO:0008270 zinc ion binding GO:0003677 DNA binding GO:0046872 metal ion binding	13127.5	14
OS06G0728000	HMG protein; HMGB1; Os06g0728000 protein; cDNA clone:001-047-C12, full insert sequence [Source:UniProtKB/TrEMBL;Acc:Q5Z7N3]	6	30993280	30995120		13052.7	13
OS04G0508300	Glutaredoxin-C6 [Source:UniProtKB/Swiss-Prot;Acc:P55142]	4	25397069	25399815	GO:0045454 cell redox homeostasis GO:0015035 protein disulfide oxidoreductase activity GO:0009055 electron carrier activity GO:0005737 cytoplasm	12611.9	12
OS01G0644200	Little protein 1; Os01g0644200 protein; Uncharacterized protein [Source:UniProtKB/TrEMBL;Acc:Q6QB11]	1	25931149	25931730		12193	11
OS01G0702500		1	29123535	29124590	GO:0009415 response to water GO:0006950 response to stress	11976.6	10
OS02G0121300	Peptidyl-prolyl cis-trans isomerase [Source:UniProtKB/TrEMBL;Acc:Q6ZH98]	2	1116066	1116952	GO:0016853 isomerase activity GO:0006457 protein folding GO:0003755 peptidyl-prolyl cis-trans isomerase activity GO:0000413 protein peptidyl-prolyl isomerization GO:0048046 apoplast GO:0046686 response to cadmium ion GO:0009507 chloroplast GO:0005886 plasma membrane	11822.8	9
OS10G0539600	Calcium-dependent protein kinase isoform 1 [Source:UniProtKB/Swiss-Prot;Acc:P53682]	10	21027467	21032216	GO:0005509 calcium ion binding GO:0000166 nucleotide binding GO:0004674 protein serine/threonine kinase activity GO:0016772 transferase activity, transferring phosphorus-containing groups GO:0006468 protein phosphorylation GO:0005524 ATP binding GO:0004672 protein kinase activity GO:0016020 membrane	11578.2	8
OS01G0275600	Protein argonaute 4A [Source:UniProtKB/Swiss-Prot;Acc:Q9SDG8]	1	9631334	9638881	GO:0003676 nucleic acid binding GO:0031047 gene silencing by RNA	11452.4	7
OS05G0489600	ADP-ribosylation factor 2 [Source:UniProtKB/Swiss-Prot;Acc:P51823]	5	24057380	24060607	GO:0007264 small GTPase mediated signal transduction GO:0005525 GTP binding GO:0005622 intracellular GO:0000166 nucleotide binding GO:0046686 response to cadmium ion GO:0005773 vacuole GO:0005507 copper ion binding GO:0016020 membrane GO:0005886 plasma membrane GO:0006471 protein ADP-ribosylation GO:0006886 intracellular protein transport GO:0005794 Golgi apparatus GO:0016192 vesicle-mediated tra…	11384.2	6
OS05G0169100	60S ribosomal protein L10-2 [Source:UniProtKB/Swiss-Prot;Acc:Q0DKF0]	5	4142124	4144008	GO:0071493 cellular response to UV-B GO:0032502 developmental process GO:0005730 nucleolus GO:0022625 cytosolic large ribosomal subunit GO:0022626 cytosolic ribosome GO:0009941 chloroplast envelope GO:0005840 ribosome GO:0005622 intracellular GO:0003735 structural constituent of ribosome GO:0005773 vacuole GO:0010224 response to UV-B GO:0016020 membrane GO:0009507 chloroplast GO:0006412 translati…	11040.9	5
OS03G0227800	cDNA clone:001-004-G07, full insert sequence; cDNA clone:J033148J22, full insert sequence [Source:UniProtKB/TrEMBL;Acc:B7E365]	3	6754275	6756589		10978.6	4
OS08G0465800	Putative glutamate decarboxylase; cDNA clone:J023065G12, full insert sequence [Source:UniProtKB/TrEMBL;Acc:Q6YSB2]	8	22878735	22882730	GO:0006536 glutamate metabolic process GO:0004351 glutamate decarboxylase activity GO:0016831 carboxy-lyase activity GO:0019752 carboxylic acid metabolic process GO:0030170 pyridoxal phosphate binding GO:0003824 catalytic activity GO:0016829 lyase activity	10918.7	3
OS06G0110200	Os06g0110200 protein; Putative uncharacterized protein OSJNBa0004I20.22; Putative uncharacterized protein P0514G12.46; cDNA clone:002-135-D09, full insert sequence [Source:UniProtKB/TrEMBL;Acc:Q8H683]	6	593577	594130	GO:0009790 embryo development	10827.7	2
OS01G0743500	Malic enzyme [Source:UniProtKB/TrEMBL;Acc:Q5JKW5]	1	31076571	31081251	GO:0051287 NAD binding GO:0004470 malic enzyme activity GO:0016616 oxidoreductase activity, acting on the CH-OH group of donors, NAD or NADP as acceptor GO:0006108 malate metabolic process GO:0016491 oxidoreductase activity GO:0055114 oxidation-reduction process GO:0046872 metal ion binding GO:0004471 malate dehydrogenase (decarboxylating) (NAD+) activity	10822.1	1

## Sheet: D10C8h
id	Gene.description	Chromosome.scaffold.name	Gene.start..bp.	Gene.end..bp.	GO_tutte_info_RISO	D10C8h	rank
OS07G0206500	13 kDa prolamin; Os07g0206500 protein; Prolamin [Source:UniProtKB/TrEMBL;Acc:Q6ZIX4]	7	5741877	5742488	GO:0045735 nutrient reservoir activity	580110	100
OS01G0762500	Glutelin type-A 1 [Source:UniProtKB/Swiss-Prot;Acc:P07728]	1	32076744	32078652	GO:0045735 nutrient reservoir activity	537850	99
OS10G0400200	Glutelin type-A 2 [Source:UniProtKB/Swiss-Prot;Acc:P07730]	10	13497363	13499401	GO:0045735 nutrient reservoir activity	387753	98
OS07G0206400	13 kDa prolamin C [Source:UniProtKB/Swiss-Prot;Acc:P17048]	7	5736877	5737483	GO:0045735 nutrient reservoir activity GO:0033095 aleurone grain GO:0005773 vacuole	286085	97
OS03G0766100	10 kDa prolamin [Source:UniProtKB/Swiss-Prot;Acc:Q0DN94]	3	31729638	31730211	GO:0033095 aleurone grain GO:0045735 nutrient reservoir activity GO:0005773 vacuole	264282	96
OS06G0507200	Os06g0507200 protein; Prolamin; Putative prolamin; cDNA clone:002-133-C11, full insert sequence [Source:UniProtKB/TrEMBL;Acc:Q5Z9M9]	6	18072258	18072890	GO:0045735 nutrient reservoir activity	255467	95
OS11G0582400	Embryo-specific protein; Expressed protein; Os11g0582400 protein; cDNA clone:002-142-C01, full insert sequence; cDNA clone:J033021I15, full insert sequence [Source:UniProtKB/TrEMBL;Acc:Q2R223]	11	22012024	22013643	GO:0050832 defense response to fungus	227393	94
OS07G0214300	Seed allergenic protein RAG2 [Source:UniProtKB/Swiss-Prot;Acc:Q01882]	7	6258917	6259662	GO:0016068 type I hypersensitivity GO:0005615 extracellular space GO:0004867 serine-type endopeptidase inhibitor activity GO:0010951 negative regulation of endopeptidase activity	208960	93
OS05G0499100	19 kDa globulin [Source:UniProtKB/Swiss-Prot;Acc:P29835]	5	24576939	24577725	GO:0045735 nutrient reservoir activity	200486	92
OS02G0249600	Glutelin type-B 2 [Source:UniProtKB/Swiss-Prot;Acc:Q02897]	2	8446623	8448546	GO:0045735 nutrient reservoir activity	187133	91
OS03G0793700	Cupin family protein, expressed; Globulin protein; Os03g0793700 protein; Putative globulin; cDNA clone:J033066K06, full insert sequence [Source:UniProtKB/TrEMBL;Acc:Q852L2]	3	33020035	33022850	GO:0045735 nutrient reservoir activity	170843	90
OS02G0453600	Glutelin [Source:UniProtKB/TrEMBL;Acc:A1YQH2]	2	14991687	14993674	GO:0045735 nutrient reservoir activity	157933	89
OS08G0104400	Os08g0104400 protein; Putative uncharacterized protein P0015C07.40; cDNA clone:002-104-G04, full insert sequence [Source:UniProtKB/TrEMBL;Acc:Q69U48]	8	233816	234464	GO:0008150 biological_process GO:0003674 molecular_function	152971	88
OS03G0663750		3	26070770	26072916		131076	87
OS12G0269200	Prolamin PPROL 17D [Source:UniProtKB/Swiss-Prot;Acc:P20698]	12	9688988	9689683	GO:0045735 nutrient reservoir activity GO:0033095 aleurone grain GO:0005773 vacuole	119858	86
OS03G0197300	Os03g0197300 protein [Source:UniProtKB/TrEMBL;Acc:Q0DUA3]	3	5116435	5119048	GO:0045735 nutrient reservoir activity	119270	85
OS07G0529800	Protein translation factor SUI1 homolog [Source:UniProtKB/Swiss-Prot;Acc:Q0D5W6]	7	20733236	20735266	GO:0006413 translational initiation GO:0003743 translation initiation factor activity GO:0006417 regulation of translation	112334	84
OS05G0349800	Embryonic abundant protein 1 [Source:UniProtKB/Swiss-Prot;Acc:P46520]	5	16518577	16519493	GO:0048700 acquisition of desiccation tolerance in seed GO:0048316 seed development GO:0009737 response to abscisic acid	107222	83
OS07G0213800	Allergenic protein; Os07g0213800 protein; Putative allergenic protein; cDNA clone:002-125-C09, full insert sequence [Source:UniProtKB/TrEMBL;Acc:Q8H4M4]	7	6244163	6244880	GO:0016068 type I hypersensitivity GO:0005615 extracellular space GO:0004867 serine-type endopeptidase inhibitor activity	106365	82
OS07G0214600	Allergen RA16; Os07g0214600 protein [Source:UniProtKB/TrEMBL;Acc:Q8H4L8]	7	6276107	6276753	GO:0016068 type I hypersensitivity GO:0005615 extracellular space GO:0004867 serine-type endopeptidase inhibitor activity	101098	81
OS11G0703900	DnaK-type molecular chaperone hsp70-rice; Heat shock cognate 70 kDa protein, putative, expressed; Os11g0703900 protein [Source:UniProtKB/TrEMBL;Acc:Q53NM9]	11	28804256	28808548	GO:0006950 response to stress GO:0000166 nucleotide binding GO:0005524 ATP binding	90998.3	80
OS07G0215500	Seed allergenic protein RA5 [Source:UniProtKB/Swiss-Prot;Acc:Q01881]	7	6336198	6336838	GO:0016068 type I hypersensitivity GO:0005615 extracellular space GO:0004867 serine-type endopeptidase inhibitor activity	86925.2	79
OS04G0589800	OSJNBa0086O06.12 protein; Os04g0589800 protein; cDNA clone:001-119-E08, full insert sequence [Source:UniProtKB/TrEMBL;Acc:Q7XLZ7]	4	29811954	29812662	GO:0009790 embryo development	85953	78
OS11G0454300	Water stress-inducible protein Rab21 [Source:UniProtKB/Swiss-Prot;Acc:Q2R4Z4]	11	15342877	15343671	GO:0009415 response to water GO:0006950 response to stress	85890	77
OS10G0542100	Class II metallothionein-like protein 1A [Source:UniProtKB/Swiss-Prot;Acc:Q109B0]	10	21168491	21169227	GO:0008270 zinc ion binding	82136.6	76
OS02G0161900	Os02g0161900 protein; Os06g0681400 protein; Polyubiquitin; Polyubiquitin 6; cDNA clone:J033048M20, full insert sequence [Source:UniProtKB/TrEMBL;Acc:Q6H7T6]	2	3340458	3343060	GO:0016874 ligase activity GO:0005737 cytoplasm	82025.7	75
OS03G0427300	Glutelin type-A 3 [Source:UniProtKB/Swiss-Prot;Acc:Q09151]	3	17864282	17866204	GO:0045735 nutrient reservoir activity	81145.7	74
OS07G0214100	Seed allergenic protein RAG1 [Source:UniProtKB/Swiss-Prot;Acc:Q01883]	7	6254882	6255558	GO:0016068 type I hypersensitivity GO:0005615 extracellular space GO:0004867 serine-type endopeptidase inhibitor activity GO:0010951 negative regulation of endopeptidase activity	79715.4	73
OS07G0638300	1-Cys peroxiredoxin A [Source:UniProtKB/Swiss-Prot;Acc:P0C5C9]	7	26548836	26550044	GO:0051920 peroxiredoxin activity GO:0016209 antioxidant activity GO:0016491 oxidoreductase activity GO:0055114 oxidation-reduction process GO:0004601 peroxidase activity GO:0005634 nucleus	78970.9	72
OS11G0660500	Translationally-controlled tumor protein homolog [Source:UniProtKB/Swiss-Prot;Acc:P35681]	11	26510873	26513127	GO:0040014 regulation of multicellular organism growth GO:0001558 regulation of cell growth GO:0048768 root hair cell tip growth GO:0048527 lateral root development GO:0009791 post-embryonic development GO:0090406 pollen tube GO:0007346 regulation of mitotic cell cycle GO:0008283 cell proliferation GO:0009790 embryo development GO:0048364 root development GO:0010252 auxin homeostasis GO:0009579 t…	69974.2	71
OS11G0451700	Dehydrin family protein, expressed; Embryogenic-cell protein 40 (Ecp40); Os11g0451700 protein [Source:UniProtKB/TrEMBL;Acc:Q53JR9]	11	15223376	15224746	GO:0009415 response to water GO:0006950 response to stress	67362	70
OS02G0249000	Glutelin; Glutelin C; Os02g0249000 protein [Source:UniProtKB/TrEMBL;Acc:Q6K508]	2	8406709	8408682	GO:0045735 nutrient reservoir activity	64450.9	69
OS07G0216700	Os07g0216700 protein; Trypsin/amylase inhibitor pUP13-like protein; Trypsin/amylase inhibitor-like protein; cDNA clone:002-131-E06, full insert sequence [Source:UniProtKB/TrEMBL;Acc:Q7X8H9]	7	6432377	6433104	GO:0004867 serine-type endopeptidase inhibitor activity	60777.5	68
OS05G0542500	Late embryogenesis abundant protein, group 3 [Source:UniProtKB/Swiss-Prot;Acc:P0C5A4]	5	26927607	26928882		60408.2	67
OS04G0510900	Os04g0510900 protein [Source:UniProtKB/TrEMBL;Acc:C7J0T2]	4	25554772	25556458	GO:0071614 linoleic acid epoxygenase activity GO:0034389 lipid particle organization GO:0031407 oxylipin metabolic process GO:0004392 heme oxygenase (decyclizing) activity GO:0031969 chloroplast membrane GO:0009628 response to abiotic stimulus GO:0009737 response to abscisic acid GO:0009269 response to desiccation GO:0009620 response to fungus GO:0005509 calcium ion binding GO:0010118 stomatal mo…	60346.8	66
OS05G0140800	Glucose and ribitol dehydrogenase homolog [Source:UniProtKB/Swiss-Prot;Acc:Q75KH3]	5	2345391	2346836	GO:0016491 oxidoreductase activity GO:0055114 oxidation-reduction process GO:0008152 metabolic process	55806.8	65
OS04G0546500	Oleosin 16 kDa [Source:UniProtKB/Swiss-Prot;Acc:Q42980]	4	27362091	27362951	GO:0005811 lipid particle GO:0012511 monolayer-surrounded lipid storage body GO:0016021 integral component of membrane GO:0016020 membrane	55579.2	64
OS01G0905800	Fructose-bisphosphate aldolase [Source:UniProtKB/TrEMBL;Acc:Q5N725]	1	39433408	39435696	GO:0004332 fructose-bisphosphate aldolase activity GO:0005730 nucleolus GO:0005740 mitochondrial envelope GO:0005739 mitochondrion GO:0005618 cell wall GO:0005829 cytosol GO:0048046 apoplast GO:0046686 response to cadmium ion GO:0006096 glycolytic process GO:0005507 copper ion binding GO:0016020 membrane GO:0080167 response to karrikin GO:0009507 chloroplast GO:0003824 catalytic activity GO:00096…	54403.7	63
OS12G0115100	Non-specific lipid-transfer protein 1 [Source:UniProtKB/Swiss-Prot;Acc:Q0IQK9]	12	737314	738254	GO:0006869 lipid transport GO:0008289 lipid binding GO:0006810 transport	49946.7	62
OS03G0670700	Os03g0670700 protein; Retrotransposon protein, putative, Ty1-copia subclass, expressed [Source:UniProtKB/TrEMBL;Acc:Q10FE7]	3	26460057	26461156	GO:0003676 nucleic acid binding GO:0000166 nucleotide binding GO:0010501 RNA secondary structure unwinding GO:0003690 double-stranded DNA binding GO:0032508 DNA duplex unwinding GO:0045087 innate immune response GO:0003697 single-stranded DNA binding GO:0006406 mRNA export from nucleus GO:0009737 response to abscisic acid GO:0005730 nucleolus GO:0010119 regulation of stomatal movement GO:0010228 …	49812.1	61
OS01G0705200	Os01g0705200 protein; Uncharacterized protein; WSI18 protein induced by water stress; cDNA clone:001-125-H02, full insert sequence [Source:UniProtKB/TrEMBL;Acc:Q94JF2]	1	29233040	29234256		48828.8	60
OS11G0454200	Dehydrin Rab16B [Source:UniProtKB/Swiss-Prot;Acc:Q2R4Z5]	11	15336192	15337158	GO:0009415 response to water GO:0006950 response to stress	48030.2	59
OS01G0256500	Zinc inducible protein; Zinc inducible protein-like [Source:UniProtKB/TrEMBL;Acc:Q1EHU2]	1	8546065	8546869	GO:0006950 response to stress	47965.7	58
OS01G0159600	Os01g0159600 protein; Putative uncharacterized protein P0041E11.22; cDNA clone:001-125-F04, full insert sequence; cDNA clone:J033143J06, full insert sequence [Source:UniProtKB/TrEMBL;Acc:Q5ZEL0]	1	3124369	3125331		47380.6	57
OS08G0127900	Os08g0127900 protein; Putative early embryogenesis protein; cDNA clone:001-117-E07, full insert sequence; cDNA clone:002-130-H05, full insert sequence [Source:UniProtKB/TrEMBL;Acc:Q6ZK46]	8	1597239	1599498	GO:0045735 nutrient reservoir activity	46426.1	56
OS05G0569500	Putative embryo-specific protein Ose731; cDNA clone:J033045K24, full insert sequence [Source:UniProtKB/TrEMBL;Acc:Q6AUN1]	5	28346743	28347863	GO:0009737 response to abscisic acid	44893.3	55
OS03G0168100	Late embryogenesis abundant protein, expressed; Os03g0168100 protein; Putative embryo-specific protein; cDNA clone:J033036H02, full insert sequence [Source:UniProtKB/TrEMBL;Acc:Q8S7U3]	3	3678292	3679969	GO:0009062 fatty acid catabolic process GO:0009793 embryo development ending in seed dormancy	44131.6	54
OS11G0535525	Prolamin; Prolamin, putative, expressed; cDNA, clone: J075195B22, full insert sequence [Source:UniProtKB/TrEMBL;Acc:Q2R363]	11	19509313	19509897		42818.1	53
OS03G0159600	Os03g0159600 protein; Putative abscisic acid-induced protein; Seed maturation protein, expressed; cDNA clone:002-115-B06, full insert sequence [Source:UniProtKB/TrEMBL;Acc:Q8H8B0]	3	3184496	3185936		41253.7	52
OS07G0480900	Os07g0480900 protein; Putative cysteine proteinase; cDNA clone:001-115-C06, full insert sequence [Source:UniProtKB/TrEMBL;Acc:Q8GVR2]	7	17496502	17498002	GO:0008233 peptidase activity GO:0008234 cysteine-type peptidase activity GO:0016787 hydrolase activity GO:0006508 proteolysis	40032	51
OS01G0136100	16.9 kDa class I heat shock protein 1 [Source:UniProtKB/Swiss-Prot;Acc:P27777]	1	1948773	1949587	GO:0009408 response to heat GO:0005737 cytoplasm GO:0051259 protein oligomerization	39877.9	50
OS03G0723400	Expressed protein; Os03g0723400 protein; Putative uncharacterized protein OJ1499_D04.17 [Source:UniProtKB/TrEMBL;Acc:Q75GU1]	3	29386204	29388055	GO:0008150 biological_process GO:0003674 molecular_function	37902.6	49
OS01G0124401	Bowman-Birk type bran trypsin inhibitor [Source:UniProtKB/Swiss-Prot;Acc:Q0JR25]	1	1353705	1354767	GO:0004867 serine-type endopeptidase inhibitor activity GO:0005576 extracellular region	36151.7	48
OS07G0216600	Os07g0216600 protein; Trypsin/amylase inhibitor pUP13-like protein; Trypsin/amylase inhibitor-like protein [Source:UniProtKB/TrEMBL;Acc:Q7X7E6]	7	6416024	6416707	GO:0004867 serine-type endopeptidase inhibitor activity	34645.6	47
OS02G0250600	Os02g0250600 protein; Putative late embryogenesis abundant domain-containing protein [Source:UniProtKB/TrEMBL;Acc:Q6KA29]	2	8516602	8518271		33733.5	46
OS12G0464400	Oxidoreductase, short chain dehydrogenase/reductase family protein, expressed [Source:UniProtKB/TrEMBL;Acc:Q2QRE6]	12	16398248	16400772	GO:0016491 oxidoreductase activity GO:0055114 oxidation-reduction process GO:0008152 metabolic process	33599.8	45
OS03G0699000	Oleosin 18 kDa [Source:UniProtKB/Swiss-Prot;Acc:Q10EK7]	3	28021888	28022831	GO:0005811 lipid particle GO:0012511 monolayer-surrounded lipid storage body GO:0016021 integral component of membrane GO:0016020 membrane	33143.1	44
OS02G0644000	Os02g0644000 protein [Source:UniProtKB/TrEMBL;Acc:Q0DZ62]	2	25890445	25900918	GO:0004197 cysteine-type endopeptidase activity GO:0006508 proteolysis	32155.2	43
OS01G0702500		1	29123535	29124590	GO:0009415 response to water GO:0006950 response to stress	32019.2	42
OS02G0268100	Glutelin type-B 5 [Source:UniProtKB/Swiss-Prot;Acc:Q6ERU3]	2	9580486	9582483	GO:0009279 cell outer membrane GO:0006952 defense response GO:0045735 nutrient reservoir activity	31848	41
OS06G0341300	Os06g0341300 protein; Putative Late embryogenesis abundant protein D-34; cDNA clone:002-131-G03, full insert sequence [Source:UniProtKB/TrEMBL;Acc:Q5Z9Y8]	6	13630101	13631408		31782.9	40
OS02G0465900	Os02g0465900 protein; Putative OsCTTP; cDNA clone:001-034-G09, full insert sequence; cDNA clone:001-039-G07, full insert sequence; cDNA clone:006-302-G08, full insert sequence; cDNA clone:006-303-C03, full insert sequence; cDNA clone:006-308-B07, full insert sequence; cDNA clone:J023085D08, full insert sequence [Source:UniProtKB/TrEMBL;Acc:Q6K7C2]	2	15676320	15679460	GO:0010288 response to lead ion GO:0046686 response to cadmium ion	31433.7	39
OS11G0115400	Non-specific lipid-transfer protein [Source:UniProtKB/TrEMBL;Acc:Q7XBA6]	11	703038	703928	GO:0006869 lipid transport GO:0008289 lipid binding GO:0006810 transport	29813	38
OS03G0111300	Non-specific lipid-transfer protein 2 [Source:UniProtKB/Swiss-Prot;Acc:Q10ST8]	3	652323	652798	GO:0008289 lipid binding GO:0006810 transport	29234.8	37
OS02G0586900	Putative uncharacterized protein OSJNBb0046O12.1-2; Putative uncharacterized protein OSJNBb0056I22.41-2 [Source:UniProtKB/TrEMBL;Acc:Q6YY10]	2	22622384	22623161		28806.4	36
OS01G0149800	Metallothionein-like protein 2A [Source:UniProtKB/Swiss-Prot;Acc:P94029]	1	2693231	2695079	GO:0005507 copper ion binding GO:0046872 metal ion binding	28731.5	35
OS03G0130300	ESTs AU069800(E3445); Gamma-thionin PPT, putative, expressed; Os03g0130300 protein; cDNA clone:J023019E10, full insert sequence [Source:UniProtKB/TrEMBL;Acc:Q7F8K7]	3	1714575	1715192	GO:0009505 plant-type cell wall GO:0006952 defense response GO:0005886 plasma membrane	28598.5	34
OS03G0266300	17.9 kDa class I heat shock protein [Source:UniProtKB/Swiss-Prot;Acc:Q84Q77]	3	8805567	8806556	GO:0006950 response to stress GO:0009408 response to heat GO:0005634 nucleus	27853.3	33
OS05G0373900	'putative peptide chain release factor subunit 1 (ERF1), PF03463'; Os05g0373900 protein; Putative peptide chain release factor subunit 1 (ERF1); cDNA clone:002-112-G01, full insert sequence [Source:UniProtKB/TrEMBL;Acc:Q75K79]	5	18016742	18020353	GO:0016149 translation release factor activity, codon specific GO:0006415 translational termination GO:0005886 plasma membrane GO:0005737 cytoplasm	26700.1	32
OS04G0244800	OSJNBa0091C12.3 protein; Os04g0244800 protein; cDNA clone:J023150J09, full insert sequence [Source:UniProtKB/TrEMBL;Acc:Q7XWS9]	4	9368053	9369130	GO:0030001 metal ion transport GO:0005886 plasma membrane GO:0046872 metal ion binding	25881.7	31
OS05G0328800	Prolamin; Putative prolamin 7 [Source:UniProtKB/TrEMBL;Acc:Q5W6A3]	5	15330498	15331095		25678.7	30
OS06G0612800	Zinc finger A20 and AN1 domain-containing stress-associated protein 8 [Source:UniProtKB/Swiss-Prot;Acc:A3BDI8]	6	24491993	24493907	GO:0008270 zinc ion binding GO:0003677 DNA binding GO:0046872 metal ion binding	25438.5	29
OS11G0210300	Alcohol dehydrogenase 1 [Source:UniProtKB/Swiss-Prot;Acc:Q2R8Z5]	11	5712671	5716288	GO:0048037 cofactor binding GO:0001666 response to hypoxia GO:0008270 zinc ion binding GO:0005829 cytosol GO:0046686 response to cadmium ion GO:0016616 oxidoreductase activity, acting on the CH-OH group of donors, NAD or NADP as acceptor GO:0016491 oxidoreductase activity GO:0006970 response to osmotic stress GO:0055114 oxidation-reduction process GO:0009651 response to salt stress GO:0005886 pla…	25437.4	28
OS05G0381400	Os05g0381400 protein; Putative plasma membrane associated protein; cDNA clone:J033081F22, full insert sequence [Source:UniProtKB/TrEMBL;Acc:Q6L4D2]	5	18429433	18430290		25402.9	27
OS05G0474600	Os05g0474600 protein; Putative aldose reductase; cDNA clone:J013074I15, full insert sequence; cDNA clone:J033111K17, full insert sequence [Source:UniProtKB/TrEMBL;Acc:Q65WW3]	5	23292351	23300467	GO:0048573 photoperiodism, flowering GO:0010048 vernalization response GO:0016491 oxidoreductase activity GO:0055114 oxidation-reduction process	24431.8	26
OS02G0530600	Poly [ADP-ribose] polymerase 3 [Source:UniProtKB/Swiss-Prot;Acc:Q0E0Q3]	2	19509828	19514935	GO:0006471 protein ADP-ribosylation GO:0003950 NAD+ ADP-ribosyltransferase activity GO:0005622 intracellular GO:0005634 nucleus	23882.9	25
OS10G0539600	Calcium-dependent protein kinase isoform 1 [Source:UniProtKB/Swiss-Prot;Acc:P53682]	10	21027467	21032216	GO:0005509 calcium ion binding GO:0000166 nucleotide binding GO:0004674 protein serine/threonine kinase activity GO:0016772 transferase activity, transferring phosphorus-containing groups GO:0006468 protein phosphorylation GO:0005524 ATP binding GO:0004672 protein kinase activity GO:0016020 membrane	23069	24
OS03G0277300	Heat shock cognate 70 kDa protein, putative, expressed [Source:UniProtKB/TrEMBL;Acc:Q10NA1]	3	9411494	9416082	GO:0006950 response to stress GO:0000166 nucleotide binding GO:0005524 ATP binding	22595.4	23
OS07G0422100	Os07g0422100 protein; Putative plasma membrane associated protein; cDNA clone:001-118-B01, full insert sequence [Source:UniProtKB/TrEMBL;Acc:Q7EY17]	7	13607846	13608844		22548.6	22
OS01G0743500	Malic enzyme [Source:UniProtKB/TrEMBL;Acc:Q5JKW5]	1	31076571	31081251	GO:0051287 NAD binding GO:0004470 malic enzyme activity GO:0016616 oxidoreductase activity, acting on the CH-OH group of donors, NAD or NADP as acceptor GO:0006108 malate metabolic process GO:0016491 oxidoreductase activity GO:0055114 oxidation-reduction process GO:0046872 metal ion binding GO:0004471 malate dehydrogenase (decarboxylating) (NAD+) activity	21537.6	21
OS08G0327700	Os08g0327700 protein; Putative seed maturation protein; cDNA clone:002-135-A01, full insert sequence [Source:UniProtKB/TrEMBL;Acc:Q6Z0I0]	8	14450170	14450893	GO:0009790 embryo development	21278.4	20
OS05G0489600	ADP-ribosylation factor 2 [Source:UniProtKB/Swiss-Prot;Acc:P51823]	5	24057380	24060607	GO:0007264 small GTPase mediated signal transduction GO:0005525 GTP binding GO:0005622 intracellular GO:0000166 nucleotide binding GO:0046686 response to cadmium ion GO:0005773 vacuole GO:0005507 copper ion binding GO:0016020 membrane GO:0005886 plasma membrane GO:0006471 protein ADP-ribosylation GO:0006886 intracellular protein transport GO:0005794 Golgi apparatus GO:0016192 vesicle-mediated tra…	20704.5	19
OS11G0211800	Os11g0211800 protein; cDNA clone:001-024-A10, full insert sequence [Source:UniProtKB/TrEMBL;Acc:Q2R8Y4]	11	5808714	5809427	GO:0008200 ion channel inhibitor activity GO:0009405 pathogenesis GO:0005576 extracellular region	20552.5	18
OS05G0405000	Pyruvate, phosphate dikinase 1, chloroplastic [Source:UniProtKB/Swiss-Prot;Acc:Q6AVA8]	5	19718538	19737605	GO:0050242 pyruvate, phosphate dikinase activity GO:0006090 pyruvate metabolic process GO:0016772 transferase activity, transferring phosphorus-containing groups GO:0016310 phosphorylation GO:0016301 kinase activity GO:0005524 ATP binding GO:0009570 chloroplast stroma GO:0003824 catalytic activity GO:0005634 nucleus GO:0005829 cytosol GO:0015979 photosynthesis GO:0046872 metal ion binding	20129.2	17
OS03G0336100	Os03g0336100 protein [Source:UniProtKB/TrEMBL;Acc:Q0DS36]	3	12447241	12449022	GO:0045735 nutrient reservoir activity GO:0009506 plasmodesma GO:0008150 biological_process	19953.7	16
OS02G0242600	Glutelin [Source:UniProtKB/TrEMBL;Acc:Q6ESW6]	2	8057652	8059642	GO:0045735 nutrient reservoir activity	19765.3	15
OS03G0141200	Beta-amylase [Source:UniProtKB/TrEMBL;Acc:Q10RZ1]	3	2272966	2276161	GO:0005983 starch catabolic process GO:0016161 beta-amylase activity GO:0000272 polysaccharide catabolic process GO:0016798 hydrolase activity, acting on glycosyl bonds GO:0016787 hydrolase activity GO:0005829 cytosol GO:0009414 response to water deprivation GO:0005975 carbohydrate metabolic process GO:0003824 catalytic activity GO:0005634 nucleus GO:0008152 metabolic process	19452.2	14
OS06G0503400	Reticulon-like protein [Source:UniProtKB/TrEMBL;Acc:Q656J2]	6	17836976	17840764	GO:0016021 integral component of membrane GO:0016020 membrane GO:0005789 endoplasmic reticulum membrane	19336.9	13
OS08G0191700	Lactoylglutathione lyase [Source:UniProtKB/Swiss-Prot;Acc:Q948T6]	8	5373362	5377125	GO:0004462 lactoylglutathione lyase activity GO:0046872 metal ion binding	19108.2	12
OS06G0324400	Os06g0324400 protein; Putative uncharacterized protein P0421H01.27; cDNA clone:001-120-D12, full insert sequence [Source:UniProtKB/TrEMBL;Acc:Q5Z771]	6	12665605	12666203	GO:0009790 embryo development	19066.3	11
OS06G0698300	Probable protein phosphatase 2C 59 [Source:UniProtKB/Swiss-Prot;Acc:Q5Z6F5]	6	29208089	29210889	GO:0004722 protein serine/threonine phosphatase activity GO:0006470 protein dephosphorylation GO:0046872 metal ion binding	18445.3	10
OS05G0432200	Os05g0432200 protein; Putative gibberellin regulated protein; Putative uncharacterized protein OJ1378_A04.9 [Source:UniProtKB/TrEMBL;Acc:Q6I5U9]	5	21198105	21198987		18371.1	9
OS05G0331532	Os05g0331550 protein; Prolamin; cDNA, clone: J075154I15, full insert sequence [Source:UniProtKB/TrEMBL;Acc:A1YQF0]	5	15512583	15513163		18237.1	8
OS04G0526600	Alpha-amylase/subtilisin inhibitor [Source:UniProtKB/Swiss-Prot;Acc:P29421]	4	26323989	26324804	GO:0010951 negative regulation of endopeptidase activity GO:0004866 endopeptidase inhibitor activity GO:0004867 serine-type endopeptidase inhibitor activity GO:0015066 alpha-amylase inhibitor activity	17862.2	7
OS03G0244200	Os03g0244200 protein; SCUTL1, putative, expressed; cDNA clone:001-202-E10, full insert sequence [Source:UniProtKB/TrEMBL;Acc:Q10P75]	3	7626455	7629565		17703.2	6
OS03G0623100	Os03g0623100 protein [Source:UniProtKB/TrEMBL;Acc:Q0DQ87]	3	23655935	23657162	GO:0008150 biological_process GO:0003674 molecular_function	17591.6	5
OS04G0390800	Os04g0390800 protein [Source:UniProtKB/TrEMBL;Acc:Q0JDN0]	4	19236654	19239026	GO:0016491 oxidoreductase activity GO:0055114 oxidation-reduction process GO:0008152 metabolic process	17582.9	4
OS08G0129800	(RAP Annotation release2) Hypothetical protein; cDNA clone:001-046-F02, full insert sequence [Source:UniProtKB/TrEMBL;Acc:B7EAC5]	8	1675042	1676747		17403.1	3
OS09G0109600	Os09g0109600 protein; Putative uncharacterized protein P0501E09.29; cDNA clone:001-117-H11, full insert sequence [Source:UniProtKB/TrEMBL;Acc:Q6YWA6]	9	862654	863340		17370	2
OS03G0322900	Late embryogenesis abundant protein 1 [Source:UniProtKB/Swiss-Prot;Acc:A3AHG5]	3	11699460	11700672	GO:0050826 response to freezing GO:0005634 nucleus	17313.6	1

## Sheet: D30C8d
id	Gene.description	Chromosome.scaffold.name	Gene.start..bp.	Gene.end..bp.	GO_tutte_info_RISO	D30C8d	rank
OS02G0161900	Os02g0161900 protein; Os06g0681400 protein; Polyubiquitin; Polyubiquitin 6; cDNA clone:J033048M20, full insert sequence [Source:UniProtKB/TrEMBL;Acc:Q6H7T6]	2	3340458	3343060	GO:0016874 ligase activity GO:0005737 cytoplasm	389300	100
OS11G0703900	DnaK-type molecular chaperone hsp70-rice; Heat shock cognate 70 kDa protein, putative, expressed; Os11g0703900 protein [Source:UniProtKB/TrEMBL;Acc:Q53NM9]	11	28804256	28808548	GO:0006950 response to stress GO:0000166 nucleotide binding GO:0005524 ATP binding	329962	99
OS02G0586900	Putative uncharacterized protein OSJNBb0046O12.1-2; Putative uncharacterized protein OSJNBb0056I22.41-2 [Source:UniProtKB/TrEMBL;Acc:Q6YY10]	2	22622384	22623161		217492	98
OS08G0104400	Os08g0104400 protein; Putative uncharacterized protein P0015C07.40; cDNA clone:002-104-G04, full insert sequence [Source:UniProtKB/TrEMBL;Acc:Q69U48]	8	233816	234464	GO:0008150 biological_process GO:0003674 molecular_function	176120	97
OS07G0529800	Protein translation factor SUI1 homolog [Source:UniProtKB/Swiss-Prot;Acc:Q0D5W6]	7	20733236	20735266	GO:0006413 translational initiation GO:0003743 translation initiation factor activity GO:0006417 regulation of translation	175571	96
OS11G0660500	Translationally-controlled tumor protein homolog [Source:UniProtKB/Swiss-Prot;Acc:P35681]	11	26510873	26513127	GO:0040014 regulation of multicellular organism growth GO:0001558 regulation of cell growth GO:0048768 root hair cell tip growth GO:0048527 lateral root development GO:0009791 post-embryonic development GO:0090406 pollen tube GO:0007346 regulation of mitotic cell cycle GO:0008283 cell proliferation GO:0009790 embryo development GO:0048364 root development GO:0010252 auxin homeostasis GO:0009579 t…	172925	95
OS07G0206500	13 kDa prolamin; Os07g0206500 protein; Prolamin [Source:UniProtKB/TrEMBL;Acc:Q6ZIX4]	7	5741877	5742488	GO:0045735 nutrient reservoir activity	153115	94
OS03G0670700	Os03g0670700 protein; Retrotransposon protein, putative, Ty1-copia subclass, expressed [Source:UniProtKB/TrEMBL;Acc:Q10FE7]	3	26460057	26461156	GO:0003676 nucleic acid binding GO:0000166 nucleotide binding GO:0010501 RNA secondary structure unwinding GO:0003690 double-stranded DNA binding GO:0032508 DNA duplex unwinding GO:0045087 innate immune response GO:0003697 single-stranded DNA binding GO:0006406 mRNA export from nucleus GO:0009737 response to abscisic acid GO:0005730 nucleolus GO:0010119 regulation of stomatal movement GO:0010228 …	110927	93
OS07G0206400	13 kDa prolamin C [Source:UniProtKB/Swiss-Prot;Acc:P17048]	7	5736877	5737483	GO:0045735 nutrient reservoir activity GO:0033095 aleurone grain GO:0005773 vacuole	85242.6	92
OS01G0762500	Glutelin type-A 1 [Source:UniProtKB/Swiss-Prot;Acc:P07728]	1	32076744	32078652	GO:0045735 nutrient reservoir activity	84765	91
OS02G0465900	Os02g0465900 protein; Putative OsCTTP; cDNA clone:001-034-G09, full insert sequence; cDNA clone:001-039-G07, full insert sequence; cDNA clone:006-302-G08, full insert sequence; cDNA clone:006-303-C03, full insert sequence; cDNA clone:006-308-B07, full insert sequence; cDNA clone:J023085D08, full insert sequence [Source:UniProtKB/TrEMBL;Acc:Q6K7C2]	2	15676320	15679460	GO:0010288 response to lead ion GO:0046686 response to cadmium ion	84282.4	90
OS01G0256500	Zinc inducible protein; Zinc inducible protein-like [Source:UniProtKB/TrEMBL;Acc:Q1EHU2]	1	8546065	8546869	GO:0006950 response to stress	80766.6	89
OS03G0197300	Os03g0197300 protein [Source:UniProtKB/TrEMBL;Acc:Q0DUA3]	3	5116435	5119048	GO:0045735 nutrient reservoir activity	79683.6	88
OS06G0612800	Zinc finger A20 and AN1 domain-containing stress-associated protein 8 [Source:UniProtKB/Swiss-Prot;Acc:A3BDI8]	6	24491993	24493907	GO:0008270 zinc ion binding GO:0003677 DNA binding GO:0046872 metal ion binding	68070.8	87
OS10G0400200	Glutelin type-A 2 [Source:UniProtKB/Swiss-Prot;Acc:P07730]	10	13497363	13499401	GO:0045735 nutrient reservoir activity	65851.4	86
OS09G0482100	Heat shock protein 81-2 [Source:UniProtKB/Swiss-Prot;Acc:Q69QQ6]	9	18514776	18518316	GO:0050821 protein stabilization GO:0071277 cellular response to calcium ion GO:0010286 heat acclimation GO:0048366 leaf development GO:0051082 unfolded protein binding GO:0005730 nucleolus GO:0006950 response to stress GO:0005739 mitochondrion GO:0005618 cell wall GO:0006952 defense response GO:0006457 protein folding GO:0005829 cytosol GO:0048046 apoplast GO:0016020 membrane GO:0009414 response…	59898.9	85
OS11G0582400	Embryo-specific protein; Expressed protein; Os11g0582400 protein; cDNA clone:002-142-C01, full insert sequence; cDNA clone:J033021I15, full insert sequence [Source:UniProtKB/TrEMBL;Acc:Q2R223]	11	22012024	22013643	GO:0050832 defense response to fungus	59569.7	84
OS03G0158500	Os03g0158500 protein; YT521-B-like family protein, expressed [Source:UniProtKB/TrEMBL;Acc:Q10RI4]	3	3126216	3130478		48581.7	83
OS05G0489600	ADP-ribosylation factor 2 [Source:UniProtKB/Swiss-Prot;Acc:P51823]	5	24057380	24060607	GO:0007264 small GTPase mediated signal transduction GO:0005525 GTP binding GO:0005622 intracellular GO:0000166 nucleotide binding GO:0046686 response to cadmium ion GO:0005773 vacuole GO:0005507 copper ion binding GO:0016020 membrane GO:0005886 plasma membrane GO:0006471 protein ADP-ribosylation GO:0006886 intracellular protein transport GO:0005794 Golgi apparatus GO:0016192 vesicle-mediated tra…	46898.4	82
OS03G0766100	10 kDa prolamin [Source:UniProtKB/Swiss-Prot;Acc:Q0DN94]	3	31729638	31730211	GO:0033095 aleurone grain GO:0045735 nutrient reservoir activity GO:0005773 vacuole	46818.7	81
OS01G0652600	Os01g0652600 protein; Putative ketol-acid reductoisomerase [Source:UniProtKB/TrEMBL;Acc:Q5VPB9]	1	26392164	26396100	GO:0009082 branched-chain amino acid biosynthetic process GO:0004455 ketol-acid reductoisomerase activity GO:0050662 coenzyme binding GO:0016853 isomerase activity GO:0016616 oxidoreductase activity, acting on the CH-OH group of donors, NAD or NADP as acceptor GO:0016491 oxidoreductase activity GO:0055114 oxidation-reduction process GO:0008652 cellular amino acid biosynthetic process GO:0046872 m…	45070.5	80
OS03G0227800	cDNA clone:001-004-G07, full insert sequence; cDNA clone:J033148J22, full insert sequence [Source:UniProtKB/TrEMBL;Acc:B7E365]	3	6754275	6756589		43500.3	79
OS10G0542100	Class II metallothionein-like protein 1A [Source:UniProtKB/Swiss-Prot;Acc:Q109B0]	10	21168491	21169227	GO:0008270 zinc ion binding	42623	78
OS06G0507200	Os06g0507200 protein; Prolamin; Putative prolamin; cDNA clone:002-133-C11, full insert sequence [Source:UniProtKB/TrEMBL;Acc:Q5Z9M9]	6	18072258	18072890	GO:0045735 nutrient reservoir activity	39506.8	77
OS06G0633800	Os06g0633800 protein; Putative system A transporter isoform 2; cDNA clone:J033042H02, full insert sequence [Source:UniProtKB/TrEMBL;Acc:Q67VL0]	6	25690379	25693792	GO:0016021 integral component of membrane GO:0005773 vacuole GO:0016020 membrane GO:0005886 plasma membrane	39144.4	76
OS03G0793700	Cupin family protein, expressed; Globulin protein; Os03g0793700 protein; Putative globulin; cDNA clone:J033066K06, full insert sequence [Source:UniProtKB/TrEMBL;Acc:Q852L2]	3	33020035	33022850	GO:0045735 nutrient reservoir activity	37749.7	75
OS04G0173800	Lectin [Source:UniProtKB/Swiss-Prot;Acc:Q0JF21]	4	5005112	5006206	GO:0008061 chitin binding GO:0030246 carbohydrate binding	36925.2	74
OS01G0253300	Importin subunit alpha-1a [Source:UniProtKB/Swiss-Prot;Acc:Q71VM4]	1	8382115	8387231	GO:0005635 nuclear envelope GO:0005730 nucleolus GO:0015031 protein transport GO:0008565 protein transporter activity GO:0006606 protein import into nucleus GO:0006810 transport GO:0005618 cell wall GO:0005829 cytosol GO:0005737 cytoplasm GO:0005634 nucleus GO:0016032 viral process GO:0048471 perinuclear region of cytoplasm	36659	73
OS07G0214300	Seed allergenic protein RAG2 [Source:UniProtKB/Swiss-Prot;Acc:Q01882]	7	6258917	6259662	GO:0016068 type I hypersensitivity GO:0005615 extracellular space GO:0004867 serine-type endopeptidase inhibitor activity GO:0010951 negative regulation of endopeptidase activity	35221	72
OS02G0249600	Glutelin type-B 2 [Source:UniProtKB/Swiss-Prot;Acc:Q02897]	2	8446623	8448546	GO:0045735 nutrient reservoir activity	33004.2	71
OS02G0453600	Glutelin [Source:UniProtKB/TrEMBL;Acc:A1YQH2]	2	14991687	14993674	GO:0045735 nutrient reservoir activity	32935.4	70
OS07G0638300	1-Cys peroxiredoxin A [Source:UniProtKB/Swiss-Prot;Acc:P0C5C9]	7	26548836	26550044	GO:0051920 peroxiredoxin activity GO:0016209 antioxidant activity GO:0016491 oxidoreductase activity GO:0055114 oxidation-reduction process GO:0004601 peroxidase activity GO:0005634 nucleus	31960.2	69
OS03G0663750		3	26070770	26072916		30668.7	68
OS03G0244200	Os03g0244200 protein; SCUTL1, putative, expressed; cDNA clone:001-202-E10, full insert sequence [Source:UniProtKB/TrEMBL;Acc:Q10P75]	3	7626455	7629565		30582.7	67
OS01G0111600	Os01g0111600 protein; Putative SP2G; cDNA clone:002-169-A04, full insert sequence [Source:UniProtKB/TrEMBL;Acc:Q9ASJ1]	1	612564	615631	GO:0010030 positive regulation of seed germination GO:0009737 response to abscisic acid GO:0005634 nucleus	30065.6	66
OS05G0140800	Glucose and ribitol dehydrogenase homolog [Source:UniProtKB/Swiss-Prot;Acc:Q75KH3]	5	2345391	2346836	GO:0016491 oxidoreductase activity GO:0055114 oxidation-reduction process GO:0008152 metabolic process	29404.2	65
OS06G0701100	Eukaryotic initiation factor 4A-1 [Source:UniProtKB/Swiss-Prot;Acc:P35683]	6	29503817	29507313	GO:0008026 ATP-dependent helicase activity GO:0004386 helicase activity GO:0005730 nucleolus GO:0009505 plant-type cell wall GO:0003676 nucleic acid binding GO:0005618 cell wall GO:0000166 nucleotide binding GO:0016787 hydrolase activity GO:0005829 cytosol GO:0046686 response to cadmium ion GO:0016020 membrane GO:0005524 ATP binding GO:0005886 plasma membrane GO:0003743 translation initiation fac…	29141.6	64
OS08G0129800	(RAP Annotation release2) Hypothetical protein; cDNA clone:001-046-F02, full insert sequence [Source:UniProtKB/TrEMBL;Acc:B7EAC5]	8	1675042	1676747		28430.2	63
OS02G0644000	Os02g0644000 protein [Source:UniProtKB/TrEMBL;Acc:Q0DZ62]	2	25890445	25900918	GO:0004197 cysteine-type endopeptidase activity GO:0006508 proteolysis	28006.3	62
OS06G0688100	Os06g0688100 protein; Putative RNA polymerase I transcription factor RRN3; cDNA clone:J033026O11, full insert sequence [Source:UniProtKB/TrEMBL;Acc:Q653F3]	6	28699601	28706417	GO:0006413 translational initiation GO:0003743 translation initiation factor activity	27933.6	61
OS05G0562200	Protein DEHYDRATION-INDUCED 19 [Source:UniProtKB/Swiss-Prot;Acc:Q688X9]	5	27967637	27970823		27517.1	60
OS01G0566900	Egalitarian-like; Os01g0566900 protein; cDNA clone:J023047H21, full insert sequence [Source:UniProtKB/TrEMBL;Acc:Q657K3]	1	21699002	21704182	GO:0008408 3'-5' exonuclease activity GO:0003723 RNA binding GO:0006139 nucleobase-containing compound metabolic process GO:0006623 protein targeting to vacuole GO:0016192 vesicle-mediated transport GO:0005622 intracellular GO:0003676 nucleic acid binding	27263.4	59
OS07G0480900	Os07g0480900 protein; Putative cysteine proteinase; cDNA clone:001-115-C06, full insert sequence [Source:UniProtKB/TrEMBL;Acc:Q8GVR2]	7	17496502	17498002	GO:0008233 peptidase activity GO:0008234 cysteine-type peptidase activity GO:0016787 hydrolase activity GO:0006508 proteolysis	26865.8	58
OS01G0124401	Bowman-Birk type bran trypsin inhibitor [Source:UniProtKB/Swiss-Prot;Acc:Q0JR25]	1	1353705	1354767	GO:0004867 serine-type endopeptidase inhibitor activity GO:0005576 extracellular region	26646.5	57
OS12G0632000	Glycine-rich RNA-binding protein GRP1A, putative, expressed; Os12g0632000 protein; cDNA, clone: J100087I01, full insert sequence [Source:UniProtKB/TrEMBL;Acc:Q2QLR2]	12	27060232	27061159	GO:0010501 RNA secondary structure unwinding GO:0003690 double-stranded DNA binding GO:0032508 DNA duplex unwinding GO:0045087 innate immune response GO:0003697 single-stranded DNA binding GO:0006406 mRNA export from nucleus GO:0009737 response to abscisic acid GO:0005730 nucleolus GO:0010119 regulation of stomatal movement GO:0003676 nucleic acid binding GO:0010228 vegetative to reproductive pha…	25869	56
OS03G0648400	DNAJ-like protein; DnaJ protein; DnaJ protein, putative; DnaJ protein, putative, expressed; Os03g0648400 protein; cDNA clone:001-012-E01, full insert sequence [Source:UniProtKB/TrEMBL;Acc:Q84PD0]	3	25127262	25130981	GO:0051082 unfolded protein binding GO:0031072 heat shock protein binding GO:0006457 protein folding GO:0009408 response to heat GO:0005524 ATP binding GO:0046872 metal ion binding	25828.2	55
OS04G0589800	OSJNBa0086O06.12 protein; Os04g0589800 protein; cDNA clone:001-119-E08, full insert sequence [Source:UniProtKB/TrEMBL;Acc:Q7XLZ7]	4	29811954	29812662	GO:0009790 embryo development	25114	54
OS11G0211800	Os11g0211800 protein; cDNA clone:001-024-A10, full insert sequence [Source:UniProtKB/TrEMBL;Acc:Q2R8Y4]	11	5808714	5809427	GO:0008200 ion channel inhibitor activity GO:0009405 pathogenesis GO:0005576 extracellular region	25058.8	53
OS01G0907600	Cysteine endopeptidase; Os01g0907600 protein; Putative cysteine proteinase; Uncharacterized protein [Source:UniProtKB/TrEMBL;Acc:Q7F3A8]	1	39501378	39502910	GO:0008233 peptidase activity GO:0008234 cysteine-type peptidase activity GO:0016787 hydrolase activity GO:0006508 proteolysis	24589.8	52
OS04G0349500	40S ribosomal protein S8 [Source:UniProtKB/TrEMBL;Acc:Q0JDZ7]	4	16645729	16648381	GO:0000462 maturation of SSU-rRNA from tricistronic rRNA transcript (SSU-rRNA, 5.8S rRNA, LSU-rRNA) GO:0006414 translational elongation GO:0022627 cytosolic small ribosomal subunit GO:0030529 ribonucleoprotein complex GO:0005840 ribosome GO:0005622 intracellular GO:0003735 structural constituent of ribosome GO:0006412 translation	22196.3	51
OS12G0269200	Prolamin PPROL 17D [Source:UniProtKB/Swiss-Prot;Acc:P20698]	12	9688988	9689683	GO:0045735 nutrient reservoir activity GO:0033095 aleurone grain GO:0005773 vacuole	22158.5	50
OS03G0178000	Elongation factor 1-alpha [Source:UniProtKB/Swiss-Prot;Acc:O64937]	3	4116932	4119755	GO:0006414 translational elongation GO:0003746 translation elongation factor activity GO:0005730 nucleolus GO:0006184 obsolete GTP catabolic process GO:0003924 GTPase activity GO:0005739 mitochondrion GO:0005525 GTP binding GO:0000166 nucleotide binding GO:0046686 response to cadmium ion GO:0005773 vacuole GO:0016020 membrane GO:0009507 chloroplast GO:0005886 plasma membrane GO:0005737 cytoplasm …	21165.2	49
OS05G0349800	Embryonic abundant protein 1 [Source:UniProtKB/Swiss-Prot;Acc:P46520]	5	16518577	16519493	GO:0048700 acquisition of desiccation tolerance in seed GO:0048316 seed development GO:0009737 response to abscisic acid	21158.9	48
OS05G0542500	Late embryogenesis abundant protein, group 3 [Source:UniProtKB/Swiss-Prot;Acc:P0C5A4]	5	26927607	26928882		20965.3	47
OS04G0549600	Os04g0549600 protein; cDNA clone:J033075M11, full insert sequence [Source:UniProtKB/TrEMBL;Acc:Q0JB88]	4	27505498	27509994	GO:0031072 heat shock protein binding GO:0051082 unfolded protein binding GO:0006950 response to stress GO:0006457 protein folding GO:0009408 response to heat GO:0005524 ATP binding GO:0003682 chromatin binding GO:0003677 DNA binding GO:0046872 metal ion binding	20915.8	46
OS05G0499100	19 kDa globulin [Source:UniProtKB/Swiss-Prot;Acc:P29835]	5	24576939	24577725	GO:0045735 nutrient reservoir activity	20869.2	45
OS05G0498700	Os05g0498700 protein; Putative B2 protein; Putative uncharacterized protein OJ1057_B02.1 [Source:UniProtKB/TrEMBL;Acc:Q6L4U7]	5	24552461	24555115	GO:0008150 biological_process GO:0003674 molecular_function	20041.5	44
OS01G0705200	Os01g0705200 protein; Uncharacterized protein; WSI18 protein induced by water stress; cDNA clone:001-125-H02, full insert sequence [Source:UniProtKB/TrEMBL;Acc:Q94JF2]	1	29233040	29234256		19151.5	43
OS03G0177900	Elongation factor 1-alpha [Source:UniProtKB/Swiss-Prot;Acc:O64937]	3	4110375	4113701	GO:0006414 translational elongation GO:0003746 translation elongation factor activity GO:0005730 nucleolus GO:0006184 obsolete GTP catabolic process GO:0003924 GTPase activity GO:0005739 mitochondrion GO:0005525 GTP binding GO:0000166 nucleotide binding GO:0046686 response to cadmium ion GO:0005773 vacuole GO:0016020 membrane GO:0009507 chloroplast GO:0005886 plasma membrane GO:0005737 cytoplasm …	18793.1	42
OS12G0464400	Oxidoreductase, short chain dehydrogenase/reductase family protein, expressed [Source:UniProtKB/TrEMBL;Acc:Q2QRE6]	12	16398248	16400772	GO:0016491 oxidoreductase activity GO:0055114 oxidation-reduction process GO:0008152 metabolic process	18787.8	41
OS02G0503400	Os02g0503400 protein; Putative 60S ribosomal protein L35; cDNA clone:001-025-A09, full insert sequence; cDNA clone:002-157-D08, full insert sequence [Source:UniProtKB/TrEMBL;Acc:Q6K667]	2	17846294	17847820	GO:0005730 nucleolus GO:0022625 cytosolic large ribosomal subunit GO:0022626 cytosolic ribosome GO:0005840 ribosome GO:0005622 intracellular GO:0003735 structural constituent of ribosome GO:0006412 translation GO:0005886 plasma membrane	17446.4	40
OS12G0136500		12	1772560	1774555	NA	17089.1	39
OS03G0352400	Nuclear/nucleolar GTPase 2 [Source:UniProtKB/Swiss-Prot;Acc:Q10LF7]	3	13227322	13232070	GO:0042254 ribosome biogenesis GO:0005730 nucleolus GO:0006184 obsolete GTP catabolic process GO:0003924 GTPase activity GO:0005525 GTP binding GO:0008152 metabolic process	16958.5	38
OS11G0139700	Putative uncharacterized protein [Source:UniProtKB/TrEMBL;Acc:Q2RAS5]	11	1835867	1837930		16848.8	37
OS05G0569500	Putative embryo-specific protein Ose731; cDNA clone:J033045K24, full insert sequence [Source:UniProtKB/TrEMBL;Acc:Q6AUN1]	5	28346743	28347863	GO:0009737 response to abscisic acid	16804.5	36
OS09G0258600	Os09g0258600 protein; Putative ribosomal protein L17; cDNA clone:001-047-A12, full insert sequence; cDNA clone:J013048E22, full insert sequence; cDNA clone:J023134I03, full insert sequence [Source:UniProtKB/TrEMBL;Acc:Q6K1W6]	9	4390916	4393872	GO:0005730 nucleolus GO:0030529 ribonucleoprotein complex GO:0022625 cytosolic large ribosomal subunit GO:0022626 cytosolic ribosome GO:0015934 large ribosomal subunit GO:0005840 ribosome GO:0005622 intracellular GO:0003735 structural constituent of ribosome GO:0005773 vacuole GO:0016020 membrane GO:0009507 chloroplast GO:0006412 translation GO:0005886 plasma membrane	16307.6	35
OS06G0686700		6	28639438	28641587	NA	15949.7	34
OS04G0510900	Os04g0510900 protein [Source:UniProtKB/TrEMBL;Acc:C7J0T2]	4	25554772	25556458	GO:0071614 linoleic acid epoxygenase activity GO:0034389 lipid particle organization GO:0031407 oxylipin metabolic process GO:0004392 heme oxygenase (decyclizing) activity GO:0031969 chloroplast membrane GO:0009628 response to abiotic stimulus GO:0009737 response to abscisic acid GO:0009269 response to desiccation GO:0009620 response to fungus GO:0005509 calcium ion binding GO:0010118 stomatal mo…	15717.4	33
OS05G0111300	Metallothionein-like protein 2C [Source:UniProtKB/Swiss-Prot;Acc:A3AZ88]	5	605868	606764	GO:0046872 metal ion binding GO:0005829 cytosol	15678.2	32
OS02G0530600	Poly [ADP-ribose] polymerase 3 [Source:UniProtKB/Swiss-Prot;Acc:Q0E0Q3]	2	19509828	19514935	GO:0006471 protein ADP-ribosylation GO:0003950 NAD+ ADP-ribosyltransferase activity GO:0005622 intracellular GO:0005634 nucleus	15489.2	31
OS03G0266300	17.9 kDa class I heat shock protein [Source:UniProtKB/Swiss-Prot;Acc:Q84Q77]	3	8805567	8806556	GO:0006950 response to stress GO:0009408 response to heat GO:0005634 nucleus	15377.3	30
OS05G0474600	Os05g0474600 protein; Putative aldose reductase; cDNA clone:J013074I15, full insert sequence; cDNA clone:J033111K17, full insert sequence [Source:UniProtKB/TrEMBL;Acc:Q65WW3]	5	23292351	23300467	GO:0048573 photoperiodism, flowering GO:0010048 vernalization response GO:0016491 oxidoreductase activity GO:0055114 oxidation-reduction process	15228.8	29
OS07G0298900	Os07g0298900 protein; Putative heavy-metal-associated domain-containing protein [Source:UniProtKB/TrEMBL;Acc:Q6YSW8]	7	11738725	11741008	GO:0006825 copper ion transport GO:0030001 metal ion transport GO:0005507 copper ion binding GO:0046872 metal ion binding	14902.3	28
OS11G0454300	Water stress-inducible protein Rab21 [Source:UniProtKB/Swiss-Prot;Acc:Q2R4Z4]	11	15342877	15343671	GO:0009415 response to water GO:0006950 response to stress	14844.1	27
OS11G0432900	Os11g0432900 protein; Serine carboxypeptidase family protein, expressed [Source:UniProtKB/TrEMBL;Acc:Q2R5M2]	11	13971700	13979647	GO:0004180 carboxypeptidase activity GO:0004185 serine-type carboxypeptidase activity GO:0006508 proteolysis	14511.1	26
OS05G0411600	Putative uncharacterized protein [Source:UniProtKB/TrEMBL;Acc:Q84PA5]	5	20127157	20130395	GO:0003676 nucleic acid binding	14157.7	25
OS01G0159600	Os01g0159600 protein; Putative uncharacterized protein P0041E11.22; cDNA clone:001-125-F04, full insert sequence; cDNA clone:J033143J06, full insert sequence [Source:UniProtKB/TrEMBL;Acc:Q5ZEL0]	1	3124369	3125331		14111.7	24
OS02G0827300	Os02g0827300 protein; Putative splicing factor 3B subunit 2 [Source:UniProtKB/TrEMBL;Acc:Q6K7Q7]	2	35553869	35558878	GO:0005634 nucleus	13938.5	23
OS09G0520700	DEAD-box ATP-dependent RNA helicase 7 [Source:UniProtKB/Swiss-Prot;Acc:Q650T9]	9	20342788	20347184	GO:0051604 protein maturation GO:0017151 DEAD/H-box RNA helicase binding GO:0016070 RNA metabolic process GO:0008026 ATP-dependent helicase activity GO:0004386 helicase activity GO:0005730 nucleolus GO:0001510 RNA methylation GO:0003723 RNA binding GO:0003676 nucleic acid binding GO:0000166 nucleotide binding GO:0016787 hydrolase activity GO:0005524 ATP binding GO:0005634 nucleus	13120.2	22
OS01G0840100	70 kDa heat shock protein; 70kDa heat shock protein; Os01g0840100 protein; Putative HSP70; Uncharacterized protein; cDNA, clone: J100050G20, full insert sequence [Source:UniProtKB/TrEMBL;Acc:Q943K7]	1	36039716	36043151	GO:0006950 response to stress GO:0000166 nucleotide binding GO:0005524 ATP binding	12999.8	21
OS10G0450900	Glycine-rich cell wall structural protein 2 [Source:UniProtKB/Swiss-Prot;Acc:A3C5A7]	10	16428860	16429924	GO:0071555 cell wall organization GO:0005618 cell wall GO:0005576 extracellular region	12908.2	20
OS04G0667800	OSJNBa0043A12.6 protein; Os04g0667800 protein; cDNA clone:002-157-A01, full insert sequence [Source:UniProtKB/TrEMBL;Acc:Q7XR79]	4	34088171	34090534	GO:0016874 ligase activity GO:0016881 acid-amino acid ligase activity GO:0006511 ubiquitin-dependent protein catabolic process GO:0005886 plasma membrane GO:0005737 cytoplasm GO:0005634 nucleus GO:0043161 proteasome-mediated ubiquitin-dependent protein catabolic process GO:0051510 regulation of unidimensional cell growth GO:0043248 proteasome assembly GO:0051788 response to misfolded protein GO:0…	12858.5	19
OS07G0213800	Allergenic protein; Os07g0213800 protein; Putative allergenic protein; cDNA clone:002-125-C09, full insert sequence [Source:UniProtKB/TrEMBL;Acc:Q8H4M4]	7	6244163	6244880	GO:0016068 type I hypersensitivity GO:0005615 extracellular space GO:0004867 serine-type endopeptidase inhibitor activity	12591.1	18
OS03G0699200	Os03g0699200 protein; Pescadillo N-terminus family protein, expressed; Pescadillo-like protein; cDNA clone:J013069A12, full insert sequence [Source:UniProtKB/TrEMBL;Acc:Q851S7]	3	28029406	28034964	GO:0003713 transcription coactivator activity GO:0051604 protein maturation GO:0042254 ribosome biogenesis GO:0005730 nucleolus GO:0006606 protein import into nucleus GO:0005622 intracellular GO:0006364 rRNA processing GO:0005634 nucleus GO:0005654 nucleoplasm GO:0000463 maturation of LSU-rRNA from tricistronic rRNA transcript (SSU-rRNA, 5.8S rRNA, LSU-rRNA) GO:0000466 maturation of 5.8S rRNA fro…	12557.3	17
OS01G0172400	Phospholipase D alpha 1 [Source:UniProtKB/Swiss-Prot;Acc:Q43007]	1	3724667	3728791	GO:0046470 phosphatidylcholine metabolic process GO:0004630 phospholipase D activity GO:0003824 catalytic activity GO:0005509 calcium ion binding GO:0016020 membrane GO:0005515 protein binding GO:0030136 clathrin-coated vesicle GO:0005546 phosphatidylinositol-4,5-bisphosphate binding GO:0009789 positive regulation of abscisic acid-activated signaling pathway GO:0070290 N-acylphosphatidylethanolam…	12541.6	16
OS01G0905800	Fructose-bisphosphate aldolase [Source:UniProtKB/TrEMBL;Acc:Q5N725]	1	39433408	39435696	GO:0004332 fructose-bisphosphate aldolase activity GO:0005730 nucleolus GO:0005740 mitochondrial envelope GO:0005739 mitochondrion GO:0005618 cell wall GO:0005829 cytosol GO:0048046 apoplast GO:0046686 response to cadmium ion GO:0006096 glycolytic process GO:0005507 copper ion binding GO:0016020 membrane GO:0080167 response to karrikin GO:0009507 chloroplast GO:0003824 catalytic activity GO:00096…	12214.8	15
OS06G0728000	HMG protein; HMGB1; Os06g0728000 protein; cDNA clone:001-047-C12, full insert sequence [Source:UniProtKB/TrEMBL;Acc:Q5Z7N3]	6	30993280	30995120		12174.8	14
OS03G0432100		3	18153151	18160127		11891	13
OS03G0277300	Heat shock cognate 70 kDa protein, putative, expressed [Source:UniProtKB/TrEMBL;Acc:Q10NA1]	3	9411494	9416082	GO:0006950 response to stress GO:0000166 nucleotide binding GO:0005524 ATP binding	11835.2	12
OS05G0373900	'putative peptide chain release factor subunit 1 (ERF1), PF03463'; Os05g0373900 protein; Putative peptide chain release factor subunit 1 (ERF1); cDNA clone:002-112-G01, full insert sequence [Source:UniProtKB/TrEMBL;Acc:Q75K79]	5	18016742	18020353	GO:0016149 translation release factor activity, codon specific GO:0006415 translational termination GO:0005886 plasma membrane GO:0005737 cytoplasm	11617.2	11
OS07G0614500	Elongation factor 1-delta 1 [Source:UniProtKB/Swiss-Prot;Acc:Q40680]	7	25313897	25316660	GO:0006414 translational elongation GO:0003746 translation elongation factor activity GO:0005853 eukaryotic translation elongation factor 1 complex GO:0046686 response to cadmium ion GO:0006412 translation GO:0005886 plasma membrane	11605.1	10
OS01G0661500	Os01g0661500 protein [Source:UniProtKB/TrEMBL;Acc:Q0JKN5]	1	27008803	27012114	GO:0005840 ribosome GO:0005622 intracellular GO:0003735 structural constituent of ribosome GO:0006511 ubiquitin-dependent protein catabolic process GO:0006412 translation GO:0003674 molecular_function GO:0070536 protein K63-linked deubiquitination GO:0071108 protein K48-linked deubiquitination	11210	9
OS01G0896700	60S ribosomal protein L5-2 [Source:UniProtKB/Swiss-Prot;Acc:Q8L4L4]	1	38968295	38971038	GO:0010015 root morphogenesis GO:0009955 adaxial/abaxial pattern specification GO:0008283 cell proliferation GO:0008097 5S rRNA binding GO:0005730 nucleolus GO:0022625 cytosolic large ribosomal subunit GO:0022626 cytosolic ribosome GO:0005840 ribosome GO:0005622 intracellular GO:0003735 structural constituent of ribosome GO:0005773 vacuole GO:0016020 membrane GO:0009965 leaf morphogenesis GO:0009…	11047.8	8
OS02G0249000	Glutelin; Glutelin C; Os02g0249000 protein [Source:UniProtKB/TrEMBL;Acc:Q6K508]	2	8406709	8408682	GO:0045735 nutrient reservoir activity	11031.5	7
OS03G0427300	Glutelin type-A 3 [Source:UniProtKB/Swiss-Prot;Acc:Q09151]	3	17864282	17866204	GO:0045735 nutrient reservoir activity	10745.1	6
OS08G0386800	Putative uncharacterized protein P0434E03.16-2 [Source:UniProtKB/TrEMBL;Acc:Q6ZA14]	8	18251997	18257508	GO:0016021 integral component of membrane GO:0006810 transport GO:0016020 membrane	10634	5
OS09G0433900	Os09g0433900 protein; Putative alanine aminotransferase; cDNA clone:002-125-F01, full insert sequence [Source:UniProtKB/TrEMBL;Acc:Q69PH8]	9	15930510	15936552	GO:0019481 L-alanine catabolic process, by transamination GO:0001666 response to hypoxia GO:0005739 mitochondrion GO:0046686 response to cadmium ion GO:0030170 pyridoxal phosphate binding GO:0016740 transferase activity GO:0008483 transaminase activity GO:0005507 copper ion binding GO:0005524 ATP binding GO:0009507 chloroplast GO:0003824 catalytic activity GO:0009058 biosynthetic process	10617.7	4
OS02G0523500	Os02g0523500 protein; RNA binding protein Rp120 [Source:UniProtKB/TrEMBL;Acc:Q6H547]	2	19098871	19105461	GO:0016442 RISC complex GO:0009686 gibberellin biosynthetic process GO:0009306 protein secretion GO:0005635 nuclear envelope GO:0009845 seed germination GO:0006950 response to stress GO:0031047 gene silencing by RNA GO:0016788 hydrolase activity, acting on ester bonds GO:0003676 nucleic acid binding GO:0005618 cell wall GO:0005829 cytosol GO:0046686 response to cadmium ion GO:0005783 endoplasmic …	10503.1	3
OS07G0215500	Seed allergenic protein RA5 [Source:UniProtKB/Swiss-Prot;Acc:Q01881]	7	6336198	6336838	GO:0016068 type I hypersensitivity GO:0005615 extracellular space GO:0004867 serine-type endopeptidase inhibitor activity	10486	2
OS07G0214600	Allergen RA16; Os07g0214600 protein [Source:UniProtKB/TrEMBL;Acc:Q8H4L8]	7	6276107	6276753	GO:0016068 type I hypersensitivity GO:0005615 extracellular space GO:0004867 serine-type endopeptidase inhibitor activity	10425.9	1

## Sheet: D30C8h
id	Gene.description	Chromosome.scaffold.name	Gene.start..bp.	Gene.end..bp.	GO_tutte_info_RISO	D30C8h	rank
OS01G0762500	Glutelin type-A 1 [Source:UniProtKB/Swiss-Prot;Acc:P07728]	1	32076744	32078652	GO:0045735 nutrient reservoir activity	434243	100
OS07G0206500	13 kDa prolamin; Os07g0206500 protein; Prolamin [Source:UniProtKB/TrEMBL;Acc:Q6ZIX4]	7	5741877	5742488	GO:0045735 nutrient reservoir activity	370356	99
OS10G0400200	Glutelin type-A 2 [Source:UniProtKB/Swiss-Prot;Acc:P07730]	10	13497363	13499401	GO:0045735 nutrient reservoir activity	315551	98
OS07G0206400	13 kDa prolamin C [Source:UniProtKB/Swiss-Prot;Acc:P17048]	7	5736877	5737483	GO:0045735 nutrient reservoir activity GO:0033095 aleurone grain GO:0005773 vacuole	189232	97
OS03G0766100	10 kDa prolamin [Source:UniProtKB/Swiss-Prot;Acc:Q0DN94]	3	31729638	31730211	GO:0033095 aleurone grain GO:0045735 nutrient reservoir activity GO:0005773 vacuole	159909	96
OS06G0507200	Os06g0507200 protein; Prolamin; Putative prolamin; cDNA clone:002-133-C11, full insert sequence [Source:UniProtKB/TrEMBL;Acc:Q5Z9M9]	6	18072258	18072890	GO:0045735 nutrient reservoir activity	152375	95
OS07G0214300	Seed allergenic protein RAG2 [Source:UniProtKB/Swiss-Prot;Acc:Q01882]	7	6258917	6259662	GO:0016068 type I hypersensitivity GO:0005615 extracellular space GO:0004867 serine-type endopeptidase inhibitor activity GO:0010951 negative regulation of endopeptidase activity	141950	94
OS02G0249600	Glutelin type-B 2 [Source:UniProtKB/Swiss-Prot;Acc:Q02897]	2	8446623	8448546	GO:0045735 nutrient reservoir activity	132076	93
OS11G0582400	Embryo-specific protein; Expressed protein; Os11g0582400 protein; cDNA clone:002-142-C01, full insert sequence; cDNA clone:J033021I15, full insert sequence [Source:UniProtKB/TrEMBL;Acc:Q2R223]	11	22012024	22013643	GO:0050832 defense response to fungus	107935	92
OS02G0453600	Glutelin [Source:UniProtKB/TrEMBL;Acc:A1YQH2]	2	14991687	14993674	GO:0045735 nutrient reservoir activity	104875	91
OS05G0499100	19 kDa globulin [Source:UniProtKB/Swiss-Prot;Acc:P29835]	5	24576939	24577725	GO:0045735 nutrient reservoir activity	95298.6	90
OS03G0197300	Os03g0197300 protein [Source:UniProtKB/TrEMBL;Acc:Q0DUA3]	3	5116435	5119048	GO:0045735 nutrient reservoir activity	79149.3	89
OS11G0703900	DnaK-type molecular chaperone hsp70-rice; Heat shock cognate 70 kDa protein, putative, expressed; Os11g0703900 protein [Source:UniProtKB/TrEMBL;Acc:Q53NM9]	11	28804256	28808548	GO:0006950 response to stress GO:0000166 nucleotide binding GO:0005524 ATP binding	77689.4	88
OS12G0269200	Prolamin PPROL 17D [Source:UniProtKB/Swiss-Prot;Acc:P20698]	12	9688988	9689683	GO:0045735 nutrient reservoir activity GO:0033095 aleurone grain GO:0005773 vacuole	75611	87
OS08G0104400	Os08g0104400 protein; Putative uncharacterized protein P0015C07.40; cDNA clone:002-104-G04, full insert sequence [Source:UniProtKB/TrEMBL;Acc:Q69U48]	8	233816	234464	GO:0008150 biological_process GO:0003674 molecular_function	65479.7	86
OS07G0213800	Allergenic protein; Os07g0213800 protein; Putative allergenic protein; cDNA clone:002-125-C09, full insert sequence [Source:UniProtKB/TrEMBL;Acc:Q8H4M4]	7	6244163	6244880	GO:0016068 type I hypersensitivity GO:0005615 extracellular space GO:0004867 serine-type endopeptidase inhibitor activity	62255	85
OS05G0349800	Embryonic abundant protein 1 [Source:UniProtKB/Swiss-Prot;Acc:P46520]	5	16518577	16519493	GO:0048700 acquisition of desiccation tolerance in seed GO:0048316 seed development GO:0009737 response to abscisic acid	62148.9	84
OS07G0529800	Protein translation factor SUI1 homolog [Source:UniProtKB/Swiss-Prot;Acc:Q0D5W6]	7	20733236	20735266	GO:0006413 translational initiation GO:0003743 translation initiation factor activity GO:0006417 regulation of translation	61622.8	83
OS03G0427300	Glutelin type-A 3 [Source:UniProtKB/Swiss-Prot;Acc:Q09151]	3	17864282	17866204	GO:0045735 nutrient reservoir activity	58652.7	82
OS03G0793700	Cupin family protein, expressed; Globulin protein; Os03g0793700 protein; Putative globulin; cDNA clone:J033066K06, full insert sequence [Source:UniProtKB/TrEMBL;Acc:Q852L2]	3	33020035	33022850	GO:0045735 nutrient reservoir activity	58643.2	81
OS07G0214600	Allergen RA16; Os07g0214600 protein [Source:UniProtKB/TrEMBL;Acc:Q8H4L8]	7	6276107	6276753	GO:0016068 type I hypersensitivity GO:0005615 extracellular space GO:0004867 serine-type endopeptidase inhibitor activity	52468.5	80
OS11G0660500	Translationally-controlled tumor protein homolog [Source:UniProtKB/Swiss-Prot;Acc:P35681]	11	26510873	26513127	GO:0040014 regulation of multicellular organism growth GO:0001558 regulation of cell growth GO:0048768 root hair cell tip growth GO:0048527 lateral root development GO:0009791 post-embryonic development GO:0090406 pollen tube GO:0007346 regulation of mitotic cell cycle GO:0008283 cell proliferation GO:0009790 embryo development GO:0048364 root development GO:0010252 auxin homeostasis GO:0009579 t…	51848.9	79
OS03G0663750		3	26070770	26072916		51848.9	78
OS07G0215500	Seed allergenic protein RA5 [Source:UniProtKB/Swiss-Prot;Acc:Q01881]	7	6336198	6336838	GO:0016068 type I hypersensitivity GO:0005615 extracellular space GO:0004867 serine-type endopeptidase inhibitor activity	44222.2	77
OS07G0214100	Seed allergenic protein RAG1 [Source:UniProtKB/Swiss-Prot;Acc:Q01883]	7	6254882	6255558	GO:0016068 type I hypersensitivity GO:0005615 extracellular space GO:0004867 serine-type endopeptidase inhibitor activity GO:0010951 negative regulation of endopeptidase activity	44174.2	76
OS02G0249000	Glutelin; Glutelin C; Os02g0249000 protein [Source:UniProtKB/TrEMBL;Acc:Q6K508]	2	8406709	8408682	GO:0045735 nutrient reservoir activity	44039.2	75
OS02G0161900	Os02g0161900 protein; Os06g0681400 protein; Polyubiquitin; Polyubiquitin 6; cDNA clone:J033048M20, full insert sequence [Source:UniProtKB/TrEMBL;Acc:Q6H7T6]	2	3340458	3343060	GO:0016874 ligase activity GO:0005737 cytoplasm	39774.5	74
OS07G0216700	Os07g0216700 protein; Trypsin/amylase inhibitor pUP13-like protein; Trypsin/amylase inhibitor-like protein; cDNA clone:002-131-E06, full insert sequence [Source:UniProtKB/TrEMBL;Acc:Q7X8H9]	7	6432377	6433104	GO:0004867 serine-type endopeptidase inhibitor activity	36276.5	73
OS10G0542100	Class II metallothionein-like protein 1A [Source:UniProtKB/Swiss-Prot;Acc:Q109B0]	10	21168491	21169227	GO:0008270 zinc ion binding	33835.9	72
OS05G0542500	Late embryogenesis abundant protein, group 3 [Source:UniProtKB/Swiss-Prot;Acc:P0C5A4]	5	26927607	26928882		33525.8	71
OS07G0638300	1-Cys peroxiredoxin A [Source:UniProtKB/Swiss-Prot;Acc:P0C5C9]	7	26548836	26550044	GO:0051920 peroxiredoxin activity GO:0016209 antioxidant activity GO:0016491 oxidoreductase activity GO:0055114 oxidation-reduction process GO:0004601 peroxidase activity GO:0005634 nucleus	33082.8	70
OS02G0593700	Os02g0593700 protein; Putative ubiquitin-associated (UBA) protein; cDNA clone:J013072E12, full insert sequence [Source:UniProtKB/TrEMBL;Acc:Q6ZH84]	2	22981859	22987590	GO:0008270 zinc ion binding GO:0005515 protein binding	30908.9	69
OS03G0670700	Os03g0670700 protein; Retrotransposon protein, putative, Ty1-copia subclass, expressed [Source:UniProtKB/TrEMBL;Acc:Q10FE7]	3	26460057	26461156	GO:0003676 nucleic acid binding GO:0000166 nucleotide binding GO:0010501 RNA secondary structure unwinding GO:0003690 double-stranded DNA binding GO:0032508 DNA duplex unwinding GO:0045087 innate immune response GO:0003697 single-stranded DNA binding GO:0006406 mRNA export from nucleus GO:0009737 response to abscisic acid GO:0005730 nucleolus GO:0010119 regulation of stomatal movement GO:0010228 …	30741.6	68
OS01G0705200	Os01g0705200 protein; Uncharacterized protein; WSI18 protein induced by water stress; cDNA clone:001-125-H02, full insert sequence [Source:UniProtKB/TrEMBL;Acc:Q94JF2]	1	29233040	29234256		29306.3	67
OS11G0454300	Water stress-inducible protein Rab21 [Source:UniProtKB/Swiss-Prot;Acc:Q2R4Z4]	11	15342877	15343671	GO:0009415 response to water GO:0006950 response to stress	29304.8	66
OS02G0644000	Os02g0644000 protein [Source:UniProtKB/TrEMBL;Acc:Q0DZ62]	2	25890445	25900918	GO:0004197 cysteine-type endopeptidase activity GO:0006508 proteolysis	27908.2	65
OS04G0546500	Oleosin 16 kDa [Source:UniProtKB/Swiss-Prot;Acc:Q42980]	4	27362091	27362951	GO:0005811 lipid particle GO:0012511 monolayer-surrounded lipid storage body GO:0016021 integral component of membrane GO:0016020 membrane	27632.1	64
OS05G0140800	Glucose and ribitol dehydrogenase homolog [Source:UniProtKB/Swiss-Prot;Acc:Q75KH3]	5	2345391	2346836	GO:0016491 oxidoreductase activity GO:0055114 oxidation-reduction process GO:0008152 metabolic process	26172.8	63
OS12G0115100	Non-specific lipid-transfer protein 1 [Source:UniProtKB/Swiss-Prot;Acc:Q0IQK9]	12	737314	738254	GO:0006869 lipid transport GO:0008289 lipid binding GO:0006810 transport	26004.2	62
OS04G0589800	OSJNBa0086O06.12 protein; Os04g0589800 protein; cDNA clone:001-119-E08, full insert sequence [Source:UniProtKB/TrEMBL;Acc:Q7XLZ7]	4	29811954	29812662	GO:0009790 embryo development	25460.9	61
OS11G0535525	Prolamin; Prolamin, putative, expressed; cDNA, clone: J075195B22, full insert sequence [Source:UniProtKB/TrEMBL;Acc:Q2R363]	11	19509313	19509897		25431.4	60
OS01G0124401	Bowman-Birk type bran trypsin inhibitor [Source:UniProtKB/Swiss-Prot;Acc:Q0JR25]	1	1353705	1354767	GO:0004867 serine-type endopeptidase inhibitor activity GO:0005576 extracellular region	25428.2	59
OS04G0510900	Os04g0510900 protein [Source:UniProtKB/TrEMBL;Acc:C7J0T2]	4	25554772	25556458	GO:0071614 linoleic acid epoxygenase activity GO:0034389 lipid particle organization GO:0031407 oxylipin metabolic process GO:0004392 heme oxygenase (decyclizing) activity GO:0031969 chloroplast membrane GO:0009628 response to abiotic stimulus GO:0009737 response to abscisic acid GO:0009269 response to desiccation GO:0009620 response to fungus GO:0005509 calcium ion binding GO:0010118 stomatal mo…	25220.7	58
OS06G0681400	Polyubiquitin [Source:UniProtKB/TrEMBL;Acc:Q653X6]	6	28401740	28404496	GO:0016874 ligase activity GO:0005737 cytoplasm	24798.9	57
OS01G0136100	16.9 kDa class I heat shock protein 1 [Source:UniProtKB/Swiss-Prot;Acc:P27777]	1	1948773	1949587	GO:0009408 response to heat GO:0005737 cytoplasm GO:0051259 protein oligomerization	23590	56
OS03G0277300	Heat shock cognate 70 kDa protein, putative, expressed [Source:UniProtKB/TrEMBL;Acc:Q10NA1]	3	9411494	9416082	GO:0006950 response to stress GO:0000166 nucleotide binding GO:0005524 ATP binding	22917	55
OS01G0256500	Zinc inducible protein; Zinc inducible protein-like [Source:UniProtKB/TrEMBL;Acc:Q1EHU2]	1	8546065	8546869	GO:0006950 response to stress	22586.8	54
OS01G0905800	Fructose-bisphosphate aldolase [Source:UniProtKB/TrEMBL;Acc:Q5N725]	1	39433408	39435696	GO:0004332 fructose-bisphosphate aldolase activity GO:0005730 nucleolus GO:0005740 mitochondrial envelope GO:0005739 mitochondrion GO:0005618 cell wall GO:0005829 cytosol GO:0048046 apoplast GO:0046686 response to cadmium ion GO:0006096 glycolytic process GO:0005507 copper ion binding GO:0016020 membrane GO:0080167 response to karrikin GO:0009507 chloroplast GO:0003824 catalytic activity GO:00096…	22303.9	53
OS02G0250600	Os02g0250600 protein; Putative late embryogenesis abundant domain-containing protein [Source:UniProtKB/TrEMBL;Acc:Q6KA29]	2	8516602	8518271		21950.1	52
OS03G0699000	Oleosin 18 kDa [Source:UniProtKB/Swiss-Prot;Acc:Q10EK7]	3	28021888	28022831	GO:0005811 lipid particle GO:0012511 monolayer-surrounded lipid storage body GO:0016021 integral component of membrane GO:0016020 membrane	21656.7	51
OS02G0268100	Glutelin type-B 5 [Source:UniProtKB/Swiss-Prot;Acc:Q6ERU3]	2	9580486	9582483	GO:0009279 cell outer membrane GO:0006952 defense response GO:0045735 nutrient reservoir activity	21211.7	50
OS01G0159600	Os01g0159600 protein; Putative uncharacterized protein P0041E11.22; cDNA clone:001-125-F04, full insert sequence; cDNA clone:J033143J06, full insert sequence [Source:UniProtKB/TrEMBL;Acc:Q5ZEL0]	1	3124369	3125331		20798.6	49
OS11G0451700	Dehydrin family protein, expressed; Embryogenic-cell protein 40 (Ecp40); Os11g0451700 protein [Source:UniProtKB/TrEMBL;Acc:Q53JR9]	11	15223376	15224746	GO:0009415 response to water GO:0006950 response to stress	19856.6	48
OS03G0159600	Os03g0159600 protein; Putative abscisic acid-induced protein; Seed maturation protein, expressed; cDNA clone:002-115-B06, full insert sequence [Source:UniProtKB/TrEMBL;Acc:Q8H8B0]	3	3184496	3185936		19770.1	47
OS12G0464400	Oxidoreductase, short chain dehydrogenase/reductase family protein, expressed [Source:UniProtKB/TrEMBL;Acc:Q2QRE6]	12	16398248	16400772	GO:0016491 oxidoreductase activity GO:0055114 oxidation-reduction process GO:0008152 metabolic process	19735.2	46
OS11G0210300	Alcohol dehydrogenase 1 [Source:UniProtKB/Swiss-Prot;Acc:Q2R8Z5]	11	5712671	5716288	GO:0048037 cofactor binding GO:0001666 response to hypoxia GO:0008270 zinc ion binding GO:0005829 cytosol GO:0046686 response to cadmium ion GO:0016616 oxidoreductase activity, acting on the CH-OH group of donors, NAD or NADP as acceptor GO:0016491 oxidoreductase activity GO:0006970 response to osmotic stress GO:0055114 oxidation-reduction process GO:0009651 response to salt stress GO:0005886 pla…	17653.3	45
OS03G0168100	Late embryogenesis abundant protein, expressed; Os03g0168100 protein; Putative embryo-specific protein; cDNA clone:J033036H02, full insert sequence [Source:UniProtKB/TrEMBL;Acc:Q8S7U3]	3	3678292	3679969	GO:0009062 fatty acid catabolic process GO:0009793 embryo development ending in seed dormancy	17568.7	44
OS06G0612800	Zinc finger A20 and AN1 domain-containing stress-associated protein 8 [Source:UniProtKB/Swiss-Prot;Acc:A3BDI8]	6	24491993	24493907	GO:0008270 zinc ion binding GO:0003677 DNA binding GO:0046872 metal ion binding	17377.4	43
OS10G0539600	Calcium-dependent protein kinase isoform 1 [Source:UniProtKB/Swiss-Prot;Acc:P53682]	10	21027467	21032216	GO:0005509 calcium ion binding GO:0000166 nucleotide binding GO:0004674 protein serine/threonine kinase activity GO:0016772 transferase activity, transferring phosphorus-containing groups GO:0006468 protein phosphorylation GO:0005524 ATP binding GO:0004672 protein kinase activity GO:0016020 membrane	17243.9	42
OS04G0244800	OSJNBa0091C12.3 protein; Os04g0244800 protein; cDNA clone:J023150J09, full insert sequence [Source:UniProtKB/TrEMBL;Acc:Q7XWS9]	4	9368053	9369130	GO:0030001 metal ion transport GO:0005886 plasma membrane GO:0046872 metal ion binding	17141.4	41
OS07G0216600	Os07g0216600 protein; Trypsin/amylase inhibitor pUP13-like protein; Trypsin/amylase inhibitor-like protein [Source:UniProtKB/TrEMBL;Acc:Q7X7E6]	7	6416024	6416707	GO:0004867 serine-type endopeptidase inhibitor activity	16697.4	40
OS05G0328800	Prolamin; Putative prolamin 7 [Source:UniProtKB/TrEMBL;Acc:Q5W6A3]	5	15330498	15331095		16640.8	39
OS01G0149800	Metallothionein-like protein 2A [Source:UniProtKB/Swiss-Prot;Acc:P94029]	1	2693231	2695079	GO:0005507 copper ion binding GO:0046872 metal ion binding	16050.2	38
OS02G0465900	Os02g0465900 protein; Putative OsCTTP; cDNA clone:001-034-G09, full insert sequence; cDNA clone:001-039-G07, full insert sequence; cDNA clone:006-302-G08, full insert sequence; cDNA clone:006-303-C03, full insert sequence; cDNA clone:006-308-B07, full insert sequence; cDNA clone:J023085D08, full insert sequence [Source:UniProtKB/TrEMBL;Acc:Q6K7C2]	2	15676320	15679460	GO:0010288 response to lead ion GO:0046686 response to cadmium ion	16042.1	37
OS02G0530600	Poly [ADP-ribose] polymerase 3 [Source:UniProtKB/Swiss-Prot;Acc:Q0E0Q3]	2	19509828	19514935	GO:0006471 protein ADP-ribosylation GO:0003950 NAD+ ADP-ribosyltransferase activity GO:0005622 intracellular GO:0005634 nucleus	16011.9	36
OS07G0480900	Os07g0480900 protein; Putative cysteine proteinase; cDNA clone:001-115-C06, full insert sequence [Source:UniProtKB/TrEMBL;Acc:Q8GVR2]	7	17496502	17498002	GO:0008233 peptidase activity GO:0008234 cysteine-type peptidase activity GO:0016787 hydrolase activity GO:0006508 proteolysis	15481.7	35
OS05G0489600	ADP-ribosylation factor 2 [Source:UniProtKB/Swiss-Prot;Acc:P51823]	5	24057380	24060607	GO:0007264 small GTPase mediated signal transduction GO:0005525 GTP binding GO:0005622 intracellular GO:0000166 nucleotide binding GO:0046686 response to cadmium ion GO:0005773 vacuole GO:0005507 copper ion binding GO:0016020 membrane GO:0005886 plasma membrane GO:0006471 protein ADP-ribosylation GO:0006886 intracellular protein transport GO:0005794 Golgi apparatus GO:0016192 vesicle-mediated tra…	15280.5	34
OS11G0211800	Os11g0211800 protein; cDNA clone:001-024-A10, full insert sequence [Source:UniProtKB/TrEMBL;Acc:Q2R8Y4]	11	5808714	5809427	GO:0008200 ion channel inhibitor activity GO:0009405 pathogenesis GO:0005576 extracellular region	15084.3	33
OS11G0115400	Non-specific lipid-transfer protein [Source:UniProtKB/TrEMBL;Acc:Q7XBA6]	11	703038	703928	GO:0006869 lipid transport GO:0008289 lipid binding GO:0006810 transport	15057.7	32
OS05G0569500	Putative embryo-specific protein Ose731; cDNA clone:J033045K24, full insert sequence [Source:UniProtKB/TrEMBL;Acc:Q6AUN1]	5	28346743	28347863	GO:0009737 response to abscisic acid	15020.3	31
OS11G0454200	Dehydrin Rab16B [Source:UniProtKB/Swiss-Prot;Acc:Q2R4Z5]	11	15336192	15337158	GO:0009415 response to water GO:0006950 response to stress	14882.7	30
OS08G0127900	Os08g0127900 protein; Putative early embryogenesis protein; cDNA clone:001-117-E07, full insert sequence; cDNA clone:002-130-H05, full insert sequence [Source:UniProtKB/TrEMBL;Acc:Q6ZK46]	8	1597239	1599498	GO:0045735 nutrient reservoir activity	14635.8	29
OS03G0130300	ESTs AU069800(E3445); Gamma-thionin PPT, putative, expressed; Os03g0130300 protein; cDNA clone:J023019E10, full insert sequence [Source:UniProtKB/TrEMBL;Acc:Q7F8K7]	3	1714575	1715192	GO:0009505 plant-type cell wall GO:0006952 defense response GO:0005886 plasma membrane	14621.7	28
OS05G0474600	Os05g0474600 protein; Putative aldose reductase; cDNA clone:J013074I15, full insert sequence; cDNA clone:J033111K17, full insert sequence [Source:UniProtKB/TrEMBL;Acc:Q65WW3]	5	23292351	23300467	GO:0048573 photoperiodism, flowering GO:0010048 vernalization response GO:0016491 oxidoreductase activity GO:0055114 oxidation-reduction process	14554.6	27
OS01G0743500	Malic enzyme [Source:UniProtKB/TrEMBL;Acc:Q5JKW5]	1	31076571	31081251	GO:0051287 NAD binding GO:0004470 malic enzyme activity GO:0016616 oxidoreductase activity, acting on the CH-OH group of donors, NAD or NADP as acceptor GO:0006108 malate metabolic process GO:0016491 oxidoreductase activity GO:0055114 oxidation-reduction process GO:0046872 metal ion binding GO:0004471 malate dehydrogenase (decarboxylating) (NAD+) activity	13940.2	26
OS03G0111300	Non-specific lipid-transfer protein 2 [Source:UniProtKB/Swiss-Prot;Acc:Q10ST8]	3	652323	652798	GO:0008289 lipid binding GO:0006810 transport	13696	25
OS03G0723400	Expressed protein; Os03g0723400 protein; Putative uncharacterized protein OJ1499_D04.17 [Source:UniProtKB/TrEMBL;Acc:Q75GU1]	3	29386204	29388055	GO:0008150 biological_process GO:0003674 molecular_function	13515.9	24
OS02G0586900	Putative uncharacterized protein OSJNBb0046O12.1-2; Putative uncharacterized protein OSJNBb0056I22.41-2 [Source:UniProtKB/TrEMBL;Acc:Q6YY10]	2	22622384	22623161		13328.7	23
OS02G0242600	Glutelin [Source:UniProtKB/TrEMBL;Acc:Q6ESW6]	2	8057652	8059642	GO:0045735 nutrient reservoir activity	13277.9	22
OS06G0503400	Reticulon-like protein [Source:UniProtKB/TrEMBL;Acc:Q656J2]	6	17836976	17840764	GO:0016021 integral component of membrane GO:0016020 membrane GO:0005789 endoplasmic reticulum membrane	12936.5	21
OS02G0121300	Peptidyl-prolyl cis-trans isomerase [Source:UniProtKB/TrEMBL;Acc:Q6ZH98]	2	1116066	1116952	GO:0016853 isomerase activity GO:0006457 protein folding GO:0003755 peptidyl-prolyl cis-trans isomerase activity GO:0000413 protein peptidyl-prolyl isomerization GO:0048046 apoplast GO:0046686 response to cadmium ion GO:0009507 chloroplast GO:0005886 plasma membrane	12665.3	20
OS03G0244200	Os03g0244200 protein; SCUTL1, putative, expressed; cDNA clone:001-202-E10, full insert sequence [Source:UniProtKB/TrEMBL;Acc:Q10P75]	3	7626455	7629565		12564.8	19
OS05G0405000	Pyruvate, phosphate dikinase 1, chloroplastic [Source:UniProtKB/Swiss-Prot;Acc:Q6AVA8]	5	19718538	19737605	GO:0050242 pyruvate, phosphate dikinase activity GO:0006090 pyruvate metabolic process GO:0016772 transferase activity, transferring phosphorus-containing groups GO:0016310 phosphorylation GO:0016301 kinase activity GO:0005524 ATP binding GO:0009570 chloroplast stroma GO:0003824 catalytic activity GO:0005634 nucleus GO:0005829 cytosol GO:0015979 photosynthesis GO:0046872 metal ion binding	12400.6	18
OS10G0450900	Glycine-rich cell wall structural protein 2 [Source:UniProtKB/Swiss-Prot;Acc:A3C5A7]	10	16428860	16429924	GO:0071555 cell wall organization GO:0005618 cell wall GO:0005576 extracellular region	12356.6	17
OS08G0129800	(RAP Annotation release2) Hypothetical protein; cDNA clone:001-046-F02, full insert sequence [Source:UniProtKB/TrEMBL;Acc:B7EAC5]	8	1675042	1676747		12329	16
OS01G0702500		1	29123535	29124590	GO:0009415 response to water GO:0006950 response to stress	12249.7	15
OS11G0199200	Protein disulfide isomerase-like 1-1 [Source:UniProtKB/Swiss-Prot;Acc:Q53LQ0]	11	4971319	4975043	GO:0006662 glycerol ether metabolic process GO:0045454 cell redox homeostasis GO:0015035 protein disulfide oxidoreductase activity GO:0016853 isomerase activity GO:0009055 electron carrier activity GO:0005783 endoplasmic reticulum GO:0009960 endosperm development GO:0005788 endoplasmic reticulum lumen GO:0003756 protein disulfide isomerase activity GO:0034976 response to endoplasmic reticulum str…	12044	14
OS04G0173800	Lectin [Source:UniProtKB/Swiss-Prot;Acc:Q0JF21]	4	5005112	5006206	GO:0008061 chitin binding GO:0030246 carbohydrate binding	12039.8	13
OS03G0157700	Os03g0157700 protein [Source:UniProtKB/TrEMBL;Acc:Q0DV08]	3	3097965	3102110		11924	12
OS03G0322900	Late embryogenesis abundant protein 1 [Source:UniProtKB/Swiss-Prot;Acc:A3AHG5]	3	11699460	11700672	GO:0050826 response to freezing GO:0005634 nucleus	11577.3	11
OS01G0633100	Glucose-1-phosphate adenylyltransferase [Source:UniProtKB/TrEMBL;Acc:Q7G065]	1	25353805	25361883	GO:0010170 glucose-1-phosphate adenylyltransferase complex GO:0008878 glucose-1-phosphate adenylyltransferase activity GO:0019252 starch biosynthetic process GO:0016779 nucleotidyltransferase activity GO:0016740 transferase activity GO:0005978 glycogen biosynthetic process GO:0009507 chloroplast GO:0003824 catalytic activity GO:0008152 metabolic process GO:0009058 biosynthetic process	11427.4	10
OS03G0266300	17.9 kDa class I heat shock protein [Source:UniProtKB/Swiss-Prot;Acc:Q84Q77]	3	8805567	8806556	GO:0006950 response to stress GO:0009408 response to heat GO:0005634 nucleus	11372.4	9
OS05G0373900	'putative peptide chain release factor subunit 1 (ERF1), PF03463'; Os05g0373900 protein; Putative peptide chain release factor subunit 1 (ERF1); cDNA clone:002-112-G01, full insert sequence [Source:UniProtKB/TrEMBL;Acc:Q75K79]	5	18016742	18020353	GO:0016149 translation release factor activity, codon specific GO:0006415 translational termination GO:0005886 plasma membrane GO:0005737 cytoplasm	11246.7	8
OS05G0331532	Os05g0331550 protein; Prolamin; cDNA, clone: J075154I15, full insert sequence [Source:UniProtKB/TrEMBL;Acc:A1YQF0]	5	15512583	15513163		11157.6	7
OS08G0191700	Lactoylglutathione lyase [Source:UniProtKB/Swiss-Prot;Acc:Q948T6]	8	5373362	5377125	GO:0004462 lactoylglutathione lyase activity GO:0046872 metal ion binding	10809.6	6
OS05G0381400	Os05g0381400 protein; Putative plasma membrane associated protein; cDNA clone:J033081F22, full insert sequence [Source:UniProtKB/TrEMBL;Acc:Q6L4D2]	5	18429433	18430290		10614.3	5
OS06G0701100	Eukaryotic initiation factor 4A-1 [Source:UniProtKB/Swiss-Prot;Acc:P35683]	6	29503817	29507313	GO:0008026 ATP-dependent helicase activity GO:0004386 helicase activity GO:0005730 nucleolus GO:0009505 plant-type cell wall GO:0003676 nucleic acid binding GO:0005618 cell wall GO:0000166 nucleotide binding GO:0016787 hydrolase activity GO:0005829 cytosol GO:0046686 response to cadmium ion GO:0016020 membrane GO:0005524 ATP binding GO:0005886 plasma membrane GO:0003743 translation initiation fac…	10546.3	4
OS03G0336100	Os03g0336100 protein [Source:UniProtKB/TrEMBL;Acc:Q0DS36]	3	12447241	12449022	GO:0045735 nutrient reservoir activity GO:0009506 plasmodesma GO:0008150 biological_process	10529.3	3
OS05G0432200	Os05g0432200 protein; Putative gibberellin regulated protein; Putative uncharacterized protein OJ1378_A04.9 [Source:UniProtKB/TrEMBL;Acc:Q6I5U9]	5	21198105	21198987		10478.6	2
OS05G0580000	Glucose-1-phosphate adenylyltransferase [Source:UniProtKB/TrEMBL;Acc:Q688T8]	5	28871794	28877277	GO:0010170 glucose-1-phosphate adenylyltransferase complex GO:0008878 glucose-1-phosphate adenylyltransferase activity GO:0019252 starch biosynthetic process GO:0016779 nucleotidyltransferase activity GO:0016740 transferase activity GO:0005978 glycogen biosynthetic process GO:0009507 chloroplast GO:0003824 catalytic activity GO:0008152 metabolic process GO:0009058 biosynthetic process	10467.3	1

## Sheet: ND10C8d
id	Gene.description	Chromosome.scaffold.name	Gene.start..bp.	Gene.end..bp.	GO_tutte_info_RISO	ND10C8d	rank
OS07G0206500	13 kDa prolamin; Os07g0206500 protein; Prolamin [Source:UniProtKB/TrEMBL;Acc:Q6ZIX4]	7	5741877	5742488	GO:0045735 nutrient reservoir activity	293871	100
OS01G0762500	Glutelin type-A 1 [Source:UniProtKB/Swiss-Prot;Acc:P07728]	1	32076744	32078652	GO:0045735 nutrient reservoir activity	197453	99
OS08G0104400	Os08g0104400 protein; Putative uncharacterized protein P0015C07.40; cDNA clone:002-104-G04, full insert sequence [Source:UniProtKB/TrEMBL;Acc:Q69U48]	8	233816	234464	GO:0008150 biological_process GO:0003674 molecular_function	144345	98
OS07G0206400	13 kDa prolamin C [Source:UniProtKB/Swiss-Prot;Acc:P17048]	7	5736877	5737483	GO:0045735 nutrient reservoir activity GO:0033095 aleurone grain GO:0005773 vacuole	139708	97
OS10G0400200	Glutelin type-A 2 [Source:UniProtKB/Swiss-Prot;Acc:P07730]	10	13497363	13499401	GO:0045735 nutrient reservoir activity	135138	96
OS07G0214300	Seed allergenic protein RAG2 [Source:UniProtKB/Swiss-Prot;Acc:Q01882]	7	6258917	6259662	GO:0016068 type I hypersensitivity GO:0005615 extracellular space GO:0004867 serine-type endopeptidase inhibitor activity GO:0010951 negative regulation of endopeptidase activity	121452	95
OS11G0582400	Embryo-specific protein; Expressed protein; Os11g0582400 protein; cDNA clone:002-142-C01, full insert sequence; cDNA clone:J033021I15, full insert sequence [Source:UniProtKB/TrEMBL;Acc:Q2R223]	11	22012024	22013643	GO:0050832 defense response to fungus	116503	94
OS03G0766100	10 kDa prolamin [Source:UniProtKB/Swiss-Prot;Acc:Q0DN94]	3	31729638	31730211	GO:0033095 aleurone grain GO:0045735 nutrient reservoir activity GO:0005773 vacuole	112604	93
OS06G0507200	Os06g0507200 protein; Prolamin; Putative prolamin; cDNA clone:002-133-C11, full insert sequence [Source:UniProtKB/TrEMBL;Acc:Q5Z9M9]	6	18072258	18072890	GO:0045735 nutrient reservoir activity	108656	92
OS07G0529800	Protein translation factor SUI1 homolog [Source:UniProtKB/Swiss-Prot;Acc:Q0D5W6]	7	20733236	20735266	GO:0006413 translational initiation GO:0003743 translation initiation factor activity GO:0006417 regulation of translation	103776	91
OS03G0793700	Cupin family protein, expressed; Globulin protein; Os03g0793700 protein; Putative globulin; cDNA clone:J033066K06, full insert sequence [Source:UniProtKB/TrEMBL;Acc:Q852L2]	3	33020035	33022850	GO:0045735 nutrient reservoir activity	103727	90
OS05G0349800	Embryonic abundant protein 1 [Source:UniProtKB/Swiss-Prot;Acc:P46520]	5	16518577	16519493	GO:0048700 acquisition of desiccation tolerance in seed GO:0048316 seed development GO:0009737 response to abscisic acid	99388.3	89
OS05G0499100	19 kDa globulin [Source:UniProtKB/Swiss-Prot;Acc:P29835]	5	24576939	24577725	GO:0045735 nutrient reservoir activity	95354.3	88
OS03G0663750		3	26070770	26072916		91591.5	87
OS10G0542100	Class II metallothionein-like protein 1A [Source:UniProtKB/Swiss-Prot;Acc:Q109B0]	10	21168491	21169227	GO:0008270 zinc ion binding	86828	86
OS04G0589800	OSJNBa0086O06.12 protein; Os04g0589800 protein; cDNA clone:001-119-E08, full insert sequence [Source:UniProtKB/TrEMBL;Acc:Q7XLZ7]	4	29811954	29812662	GO:0009790 embryo development	85078.7	85
OS11G0454300	Water stress-inducible protein Rab21 [Source:UniProtKB/Swiss-Prot;Acc:Q2R4Z4]	11	15342877	15343671	GO:0009415 response to water GO:0006950 response to stress	77007.4	84
OS01G0256500	Zinc inducible protein; Zinc inducible protein-like [Source:UniProtKB/TrEMBL;Acc:Q1EHU2]	1	8546065	8546869	GO:0006950 response to stress	76072.2	83
OS07G0638300	1-Cys peroxiredoxin A [Source:UniProtKB/Swiss-Prot;Acc:P0C5C9]	7	26548836	26550044	GO:0051920 peroxiredoxin activity GO:0016209 antioxidant activity GO:0016491 oxidoreductase activity GO:0055114 oxidation-reduction process GO:0004601 peroxidase activity GO:0005634 nucleus	75562.8	82
OS11G0451700	Dehydrin family protein, expressed; Embryogenic-cell protein 40 (Ecp40); Os11g0451700 protein [Source:UniProtKB/TrEMBL;Acc:Q53JR9]	11	15223376	15224746	GO:0009415 response to water GO:0006950 response to stress	61329.8	81
OS02G0161900	Os02g0161900 protein; Os06g0681400 protein; Polyubiquitin; Polyubiquitin 6; cDNA clone:J033048M20, full insert sequence [Source:UniProtKB/TrEMBL;Acc:Q6H7T6]	2	3340458	3343060	GO:0016874 ligase activity GO:0005737 cytoplasm	59239.2	80
OS12G0269200	Prolamin PPROL 17D [Source:UniProtKB/Swiss-Prot;Acc:P20698]	12	9688988	9689683	GO:0045735 nutrient reservoir activity GO:0033095 aleurone grain GO:0005773 vacuole	59046.2	79
OS02G0249600	Glutelin type-B 2 [Source:UniProtKB/Swiss-Prot;Acc:Q02897]	2	8446623	8448546	GO:0045735 nutrient reservoir activity	56163.2	78
OS11G0703900	DnaK-type molecular chaperone hsp70-rice; Heat shock cognate 70 kDa protein, putative, expressed; Os11g0703900 protein [Source:UniProtKB/TrEMBL;Acc:Q53NM9]	11	28804256	28808548	GO:0006950 response to stress GO:0000166 nucleotide binding GO:0005524 ATP binding	55399.1	77
OS04G0510900	Os04g0510900 protein [Source:UniProtKB/TrEMBL;Acc:C7J0T2]	4	25554772	25556458	GO:0071614 linoleic acid epoxygenase activity GO:0034389 lipid particle organization GO:0031407 oxylipin metabolic process GO:0004392 heme oxygenase (decyclizing) activity GO:0031969 chloroplast membrane GO:0009628 response to abiotic stimulus GO:0009737 response to abscisic acid GO:0009269 response to desiccation GO:0009620 response to fungus GO:0005509 calcium ion binding GO:0010118 stomatal mo…	54888.7	76
OS05G0542500	Late embryogenesis abundant protein, group 3 [Source:UniProtKB/Swiss-Prot;Acc:P0C5A4]	5	26927607	26928882		53459.2	75
OS07G0213800	Allergenic protein; Os07g0213800 protein; Putative allergenic protein; cDNA clone:002-125-C09, full insert sequence [Source:UniProtKB/TrEMBL;Acc:Q8H4M4]	7	6244163	6244880	GO:0016068 type I hypersensitivity GO:0005615 extracellular space GO:0004867 serine-type endopeptidase inhibitor activity	52988.7	74
OS03G0670700	Os03g0670700 protein; Retrotransposon protein, putative, Ty1-copia subclass, expressed [Source:UniProtKB/TrEMBL;Acc:Q10FE7]	3	26460057	26461156	GO:0003676 nucleic acid binding GO:0000166 nucleotide binding GO:0010501 RNA secondary structure unwinding GO:0003690 double-stranded DNA binding GO:0032508 DNA duplex unwinding GO:0045087 innate immune response GO:0003697 single-stranded DNA binding GO:0006406 mRNA export from nucleus GO:0009737 response to abscisic acid GO:0005730 nucleolus GO:0010119 regulation of stomatal movement GO:0010228 …	52007	73
OS05G0140800	Glucose and ribitol dehydrogenase homolog [Source:UniProtKB/Swiss-Prot;Acc:Q75KH3]	5	2345391	2346836	GO:0016491 oxidoreductase activity GO:0055114 oxidation-reduction process GO:0008152 metabolic process	51508.3	72
OS04G0546500	Oleosin 16 kDa [Source:UniProtKB/Swiss-Prot;Acc:Q42980]	4	27362091	27362951	GO:0005811 lipid particle GO:0012511 monolayer-surrounded lipid storage body GO:0016021 integral component of membrane GO:0016020 membrane	51136.5	71
OS07G0215500	Seed allergenic protein RA5 [Source:UniProtKB/Swiss-Prot;Acc:Q01881]	7	6336198	6336838	GO:0016068 type I hypersensitivity GO:0005615 extracellular space GO:0004867 serine-type endopeptidase inhibitor activity	50739.5	70
OS11G0660500	Translationally-controlled tumor protein homolog [Source:UniProtKB/Swiss-Prot;Acc:P35681]	11	26510873	26513127	GO:0040014 regulation of multicellular organism growth GO:0001558 regulation of cell growth GO:0048768 root hair cell tip growth GO:0048527 lateral root development GO:0009791 post-embryonic development GO:0090406 pollen tube GO:0007346 regulation of mitotic cell cycle GO:0008283 cell proliferation GO:0009790 embryo development GO:0048364 root development GO:0010252 auxin homeostasis GO:0009579 t…	49249.9	69
OS01G0705200	Os01g0705200 protein; Uncharacterized protein; WSI18 protein induced by water stress; cDNA clone:001-125-H02, full insert sequence [Source:UniProtKB/TrEMBL;Acc:Q94JF2]	1	29233040	29234256		48434.7	68
OS07G0214600	Allergen RA16; Os07g0214600 protein [Source:UniProtKB/TrEMBL;Acc:Q8H4L8]	7	6276107	6276753	GO:0016068 type I hypersensitivity GO:0005615 extracellular space GO:0004867 serine-type endopeptidase inhibitor activity	48262.4	67
OS01G0159600	Os01g0159600 protein; Putative uncharacterized protein P0041E11.22; cDNA clone:001-125-F04, full insert sequence; cDNA clone:J033143J06, full insert sequence [Source:UniProtKB/TrEMBL;Acc:Q5ZEL0]	1	3124369	3125331		47503.1	66
OS05G0569500	Putative embryo-specific protein Ose731; cDNA clone:J033045K24, full insert sequence [Source:UniProtKB/TrEMBL;Acc:Q6AUN1]	5	28346743	28347863	GO:0009737 response to abscisic acid	46746.6	65
OS01G0905800	Fructose-bisphosphate aldolase [Source:UniProtKB/TrEMBL;Acc:Q5N725]	1	39433408	39435696	GO:0004332 fructose-bisphosphate aldolase activity GO:0005730 nucleolus GO:0005740 mitochondrial envelope GO:0005739 mitochondrion GO:0005618 cell wall GO:0005829 cytosol GO:0048046 apoplast GO:0046686 response to cadmium ion GO:0006096 glycolytic process GO:0005507 copper ion binding GO:0016020 membrane GO:0080167 response to karrikin GO:0009507 chloroplast GO:0003824 catalytic activity GO:00096…	46357.3	64
OS12G0115100	Non-specific lipid-transfer protein 1 [Source:UniProtKB/Swiss-Prot;Acc:Q0IQK9]	12	737314	738254	GO:0006869 lipid transport GO:0008289 lipid binding GO:0006810 transport	45530.2	63
OS02G0453600	Glutelin [Source:UniProtKB/TrEMBL;Acc:A1YQH2]	2	14991687	14993674	GO:0045735 nutrient reservoir activity	43656.1	62
OS07G0480900	Os07g0480900 protein; Putative cysteine proteinase; cDNA clone:001-115-C06, full insert sequence [Source:UniProtKB/TrEMBL;Acc:Q8GVR2]	7	17496502	17498002	GO:0008233 peptidase activity GO:0008234 cysteine-type peptidase activity GO:0016787 hydrolase activity GO:0006508 proteolysis	43493	61
OS07G0214100	Seed allergenic protein RAG1 [Source:UniProtKB/Swiss-Prot;Acc:Q01883]	7	6254882	6255558	GO:0016068 type I hypersensitivity GO:0005615 extracellular space GO:0004867 serine-type endopeptidase inhibitor activity GO:0010951 negative regulation of endopeptidase activity	43365.1	60
OS11G0454200	Dehydrin Rab16B [Source:UniProtKB/Swiss-Prot;Acc:Q2R4Z5]	11	15336192	15337158	GO:0009415 response to water GO:0006950 response to stress	41593.3	59
OS03G0159600	Os03g0159600 protein; Putative abscisic acid-induced protein; Seed maturation protein, expressed; cDNA clone:002-115-B06, full insert sequence [Source:UniProtKB/TrEMBL;Acc:Q8H8B0]	3	3184496	3185936		39457.6	58
OS01G0124401	Bowman-Birk type bran trypsin inhibitor [Source:UniProtKB/Swiss-Prot;Acc:Q0JR25]	1	1353705	1354767	GO:0004867 serine-type endopeptidase inhibitor activity GO:0005576 extracellular region	39166.9	57
OS07G0216700	Os07g0216700 protein; Trypsin/amylase inhibitor pUP13-like protein; Trypsin/amylase inhibitor-like protein; cDNA clone:002-131-E06, full insert sequence [Source:UniProtKB/TrEMBL;Acc:Q7X8H9]	7	6432377	6433104	GO:0004867 serine-type endopeptidase inhibitor activity	38621.6	56
OS03G0723400	Expressed protein; Os03g0723400 protein; Putative uncharacterized protein OJ1499_D04.17 [Source:UniProtKB/TrEMBL;Acc:Q75GU1]	3	29386204	29388055	GO:0008150 biological_process GO:0003674 molecular_function	38025.6	55
OS02G0586900	Putative uncharacterized protein OSJNBb0046O12.1-2; Putative uncharacterized protein OSJNBb0056I22.41-2 [Source:UniProtKB/TrEMBL;Acc:Q6YY10]	2	22622384	22623161		37533.2	54
OS11G0211800	Os11g0211800 protein; cDNA clone:001-024-A10, full insert sequence [Source:UniProtKB/TrEMBL;Acc:Q2R8Y4]	11	5808714	5809427	GO:0008200 ion channel inhibitor activity GO:0009405 pathogenesis GO:0005576 extracellular region	35192.2	53
OS03G0197300	Os03g0197300 protein [Source:UniProtKB/TrEMBL;Acc:Q0DUA3]	3	5116435	5119048	GO:0045735 nutrient reservoir activity	34635.8	52
OS01G0136100	16.9 kDa class I heat shock protein 1 [Source:UniProtKB/Swiss-Prot;Acc:P27777]	1	1948773	1949587	GO:0009408 response to heat GO:0005737 cytoplasm GO:0051259 protein oligomerization	32921.1	51
OS03G0168100	Late embryogenesis abundant protein, expressed; Os03g0168100 protein; Putative embryo-specific protein; cDNA clone:J033036H02, full insert sequence [Source:UniProtKB/TrEMBL;Acc:Q8S7U3]	3	3678292	3679969	GO:0009062 fatty acid catabolic process GO:0009793 embryo development ending in seed dormancy	32808.8	50
OS03G0699000	Oleosin 18 kDa [Source:UniProtKB/Swiss-Prot;Acc:Q10EK7]	3	28021888	28022831	GO:0005811 lipid particle GO:0012511 monolayer-surrounded lipid storage body GO:0016021 integral component of membrane GO:0016020 membrane	32230.4	49
OS06G0341300	Os06g0341300 protein; Putative Late embryogenesis abundant protein D-34; cDNA clone:002-131-G03, full insert sequence [Source:UniProtKB/TrEMBL;Acc:Q5Z9Y8]	6	13630101	13631408		32212.3	48
OS11G0210300	Alcohol dehydrogenase 1 [Source:UniProtKB/Swiss-Prot;Acc:Q2R8Z5]	11	5712671	5716288	GO:0048037 cofactor binding GO:0001666 response to hypoxia GO:0008270 zinc ion binding GO:0005829 cytosol GO:0046686 response to cadmium ion GO:0016616 oxidoreductase activity, acting on the CH-OH group of donors, NAD or NADP as acceptor GO:0016491 oxidoreductase activity GO:0006970 response to osmotic stress GO:0055114 oxidation-reduction process GO:0009651 response to salt stress GO:0005886 pla…	30629.5	47
OS03G0111300	Non-specific lipid-transfer protein 2 [Source:UniProtKB/Swiss-Prot;Acc:Q10ST8]	3	652323	652798	GO:0008289 lipid binding GO:0006810 transport	30567.4	46
OS06G0681400	Polyubiquitin [Source:UniProtKB/TrEMBL;Acc:Q653X6]	6	28401740	28404496	GO:0016874 ligase activity GO:0005737 cytoplasm	30333.5	45
OS08G0127900	Os08g0127900 protein; Putative early embryogenesis protein; cDNA clone:001-117-E07, full insert sequence; cDNA clone:002-130-H05, full insert sequence [Source:UniProtKB/TrEMBL;Acc:Q6ZK46]	8	1597239	1599498	GO:0045735 nutrient reservoir activity	30173.5	44
OS11G0115400	Non-specific lipid-transfer protein [Source:UniProtKB/TrEMBL;Acc:Q7XBA6]	11	703038	703928	GO:0006869 lipid transport GO:0008289 lipid binding GO:0006810 transport	29998.4	43
OS05G0381400	Os05g0381400 protein; Putative plasma membrane associated protein; cDNA clone:J033081F22, full insert sequence [Source:UniProtKB/TrEMBL;Acc:Q6L4D2]	5	18429433	18430290		29010.6	42
OS03G0266300	17.9 kDa class I heat shock protein [Source:UniProtKB/Swiss-Prot;Acc:Q84Q77]	3	8805567	8806556	GO:0006950 response to stress GO:0009408 response to heat GO:0005634 nucleus	28718.7	41
OS01G0702500		1	29123535	29124590	GO:0009415 response to water GO:0006950 response to stress	27918.6	40
OS04G0244800	OSJNBa0091C12.3 protein; Os04g0244800 protein; cDNA clone:J023150J09, full insert sequence [Source:UniProtKB/TrEMBL;Acc:Q7XWS9]	4	9368053	9369130	GO:0030001 metal ion transport GO:0005886 plasma membrane GO:0046872 metal ion binding	27765.6	39
OS12G0464400	Oxidoreductase, short chain dehydrogenase/reductase family protein, expressed [Source:UniProtKB/TrEMBL;Acc:Q2QRE6]	12	16398248	16400772	GO:0016491 oxidoreductase activity GO:0055114 oxidation-reduction process GO:0008152 metabolic process	27657.3	38
OS02G0465900	Os02g0465900 protein; Putative OsCTTP; cDNA clone:001-034-G09, full insert sequence; cDNA clone:001-039-G07, full insert sequence; cDNA clone:006-302-G08, full insert sequence; cDNA clone:006-303-C03, full insert sequence; cDNA clone:006-308-B07, full insert sequence; cDNA clone:J023085D08, full insert sequence [Source:UniProtKB/TrEMBL;Acc:Q6K7C2]	2	15676320	15679460	GO:0010288 response to lead ion GO:0046686 response to cadmium ion	26654.2	37
OS01G0149800	Metallothionein-like protein 2A [Source:UniProtKB/Swiss-Prot;Acc:P94029]	1	2693231	2695079	GO:0005507 copper ion binding GO:0046872 metal ion binding	26515.3	36
OS06G0503400	Reticulon-like protein [Source:UniProtKB/TrEMBL;Acc:Q656J2]	6	17836976	17840764	GO:0016021 integral component of membrane GO:0016020 membrane GO:0005789 endoplasmic reticulum membrane	25763.6	35
OS02G0268100	Glutelin type-B 5 [Source:UniProtKB/Swiss-Prot;Acc:Q6ERU3]	2	9580486	9582483	GO:0009279 cell outer membrane GO:0006952 defense response GO:0045735 nutrient reservoir activity	24887.2	34
OS02G0644000	Os02g0644000 protein [Source:UniProtKB/TrEMBL;Acc:Q0DZ62]	2	25890445	25900918	GO:0004197 cysteine-type endopeptidase activity GO:0006508 proteolysis	23702.6	33
OS08G0129800	(RAP Annotation release2) Hypothetical protein; cDNA clone:001-046-F02, full insert sequence [Source:UniProtKB/TrEMBL;Acc:B7EAC5]	8	1675042	1676747		23591.4	32
OS05G0169100	60S ribosomal protein L10-2 [Source:UniProtKB/Swiss-Prot;Acc:Q0DKF0]	5	4142124	4144008	GO:0071493 cellular response to UV-B GO:0032502 developmental process GO:0005730 nucleolus GO:0022625 cytosolic large ribosomal subunit GO:0022626 cytosolic ribosome GO:0009941 chloroplast envelope GO:0005840 ribosome GO:0005622 intracellular GO:0003735 structural constituent of ribosome GO:0005773 vacuole GO:0010224 response to UV-B GO:0016020 membrane GO:0009507 chloroplast GO:0006412 translati…	21430.6	31
OS03G0427300	Glutelin type-A 3 [Source:UniProtKB/Swiss-Prot;Acc:Q09151]	3	17864282	17866204	GO:0045735 nutrient reservoir activity	21283.9	30
OS06G0612800	Zinc finger A20 and AN1 domain-containing stress-associated protein 8 [Source:UniProtKB/Swiss-Prot;Acc:A3BDI8]	6	24491993	24493907	GO:0008270 zinc ion binding GO:0003677 DNA binding GO:0046872 metal ion binding	21235.5	29
OS08G0327700	Os08g0327700 protein; Putative seed maturation protein; cDNA clone:002-135-A01, full insert sequence [Source:UniProtKB/TrEMBL;Acc:Q6Z0I0]	8	14450170	14450893	GO:0009790 embryo development	21203.4	28
OS03G0130300	ESTs AU069800(E3445); Gamma-thionin PPT, putative, expressed; Os03g0130300 protein; cDNA clone:J023019E10, full insert sequence [Source:UniProtKB/TrEMBL;Acc:Q7F8K7]	3	1714575	1715192	GO:0009505 plant-type cell wall GO:0006952 defense response GO:0005886 plasma membrane	20694.6	27
OS02G0250600	Os02g0250600 protein; Putative late embryogenesis abundant domain-containing protein [Source:UniProtKB/TrEMBL;Acc:Q6KA29]	2	8516602	8518271		20538.9	26
OS04G0173800	Lectin [Source:UniProtKB/Swiss-Prot;Acc:Q0JF21]	4	5005112	5006206	GO:0008061 chitin binding GO:0030246 carbohydrate binding	20262.7	25
OS06G0324400	Os06g0324400 protein; Putative uncharacterized protein P0421H01.27; cDNA clone:001-120-D12, full insert sequence [Source:UniProtKB/TrEMBL;Acc:Q5Z771]	6	12665605	12666203	GO:0009790 embryo development	19551	24
OS03G0141200	Beta-amylase [Source:UniProtKB/TrEMBL;Acc:Q10RZ1]	3	2272966	2276161	GO:0005983 starch catabolic process GO:0016161 beta-amylase activity GO:0000272 polysaccharide catabolic process GO:0016798 hydrolase activity, acting on glycosyl bonds GO:0016787 hydrolase activity GO:0005829 cytosol GO:0009414 response to water deprivation GO:0005975 carbohydrate metabolic process GO:0003824 catalytic activity GO:0005634 nucleus GO:0008152 metabolic process	19358	23
OS02G0249000	Glutelin; Glutelin C; Os02g0249000 protein [Source:UniProtKB/TrEMBL;Acc:Q6K508]	2	8406709	8408682	GO:0045735 nutrient reservoir activity	18575.7	22
OS05G0489600	ADP-ribosylation factor 2 [Source:UniProtKB/Swiss-Prot;Acc:P51823]	5	24057380	24060607	GO:0007264 small GTPase mediated signal transduction GO:0005525 GTP binding GO:0005622 intracellular GO:0000166 nucleotide binding GO:0046686 response to cadmium ion GO:0005773 vacuole GO:0005507 copper ion binding GO:0016020 membrane GO:0005886 plasma membrane GO:0006471 protein ADP-ribosylation GO:0006886 intracellular protein transport GO:0005794 Golgi apparatus GO:0016192 vesicle-mediated tra…	18441.2	21
OS07G0422100	Os07g0422100 protein; Putative plasma membrane associated protein; cDNA clone:001-118-B01, full insert sequence [Source:UniProtKB/TrEMBL;Acc:Q7EY17]	7	13607846	13608844		18117.7	20
OS02G0587000	Glycine-rich protein; Os02g0587000 protein; Putative glycine-rich protein; cDNA clone:001-103-D05, full insert sequence [Source:UniProtKB/TrEMBL;Acc:Q6YY09]	2	22626274	22627180		17945.4	19
OS05G0111300	Metallothionein-like protein 2C [Source:UniProtKB/Swiss-Prot;Acc:A3AZ88]	5	605868	606764	GO:0046872 metal ion binding GO:0005829 cytosol	17400.8	18
OS10G0450900	Glycine-rich cell wall structural protein 2 [Source:UniProtKB/Swiss-Prot;Acc:A3C5A7]	10	16428860	16429924	GO:0071555 cell wall organization GO:0005618 cell wall GO:0005576 extracellular region	17279.3	17
OS06G0110200	Os06g0110200 protein; Putative uncharacterized protein OSJNBa0004I20.22; Putative uncharacterized protein P0514G12.46; cDNA clone:002-135-D09, full insert sequence [Source:UniProtKB/TrEMBL;Acc:Q8H683]	6	593577	594130	GO:0009790 embryo development	17208.7	16
OS04G0618400	Os04g0618400 protein; cDNA clone:002-136-A06, full insert sequence [Source:UniProtKB/TrEMBL;Acc:A3AXG4]	4	31410510	31410971		16777	15
OS07G0216600	Os07g0216600 protein; Trypsin/amylase inhibitor pUP13-like protein; Trypsin/amylase inhibitor-like protein [Source:UniProtKB/TrEMBL;Acc:Q7X7E6]	7	6416024	6416707	GO:0004867 serine-type endopeptidase inhibitor activity	16235.4	14
OS04G0526600	Alpha-amylase/subtilisin inhibitor [Source:UniProtKB/Swiss-Prot;Acc:P29421]	4	26323989	26324804	GO:0010951 negative regulation of endopeptidase activity GO:0004866 endopeptidase inhibitor activity GO:0004867 serine-type endopeptidase inhibitor activity GO:0015066 alpha-amylase inhibitor activity	16108.6	13
OS11G0535525	Prolamin; Prolamin, putative, expressed; cDNA, clone: J075195B22, full insert sequence [Source:UniProtKB/TrEMBL;Acc:Q2R363]	11	19509313	19509897		15439.6	12
OS03G0336100	Os03g0336100 protein [Source:UniProtKB/TrEMBL;Acc:Q0DS36]	3	12447241	12449022	GO:0045735 nutrient reservoir activity GO:0009506 plasmodesma GO:0008150 biological_process	15391.5	11
OS03G0244200	Os03g0244200 protein; SCUTL1, putative, expressed; cDNA clone:001-202-E10, full insert sequence [Source:UniProtKB/TrEMBL;Acc:Q10P75]	3	7626455	7629565		15257.8	10
OS05G0468800	Os05g0468800 protein [Source:UniProtKB/TrEMBL;Acc:Q0DHF7]	5	23013524	23014346	GO:0008429 phosphatidylethanolamine binding GO:0010264 myo-inositol hexakisphosphate biosynthetic process GO:0010162 seed dormancy process GO:0045893 positive regulation of transcription, DNA-templated GO:0008150 biological_process	15195.4	9
OS03G0277300	Heat shock cognate 70 kDa protein, putative, expressed [Source:UniProtKB/TrEMBL;Acc:Q10NA1]	3	9411494	9416082	GO:0006950 response to stress GO:0000166 nucleotide binding GO:0005524 ATP binding	15074.6	8
OS04G0390800	Os04g0390800 protein [Source:UniProtKB/TrEMBL;Acc:Q0JDN0]	4	19236654	19239026	GO:0016491 oxidoreductase activity GO:0055114 oxidation-reduction process GO:0008152 metabolic process	15017.7	7
OS02G0601300	Glyceraldehyde-3-phosphate dehydrogenase 3, cytosolic [Source:UniProtKB/Swiss-Prot;Acc:Q6K5G8]	2	23527139	23530459	GO:0010154 fruit development GO:0009744 response to sucrose GO:0048316 seed development GO:0005730 nucleolus GO:0005740 mitochondrial envelope GO:0016620 oxidoreductase activity, acting on the aldehyde or oxo group of donors, NAD or NADP as acceptor GO:0006950 response to stress GO:0005739 mitochondrion GO:0005618 cell wall GO:0008270 zinc ion binding GO:0006979 response to oxidative stress GO:00…	14942.6	6
OS02G0530600	Poly [ADP-ribose] polymerase 3 [Source:UniProtKB/Swiss-Prot;Acc:Q0E0Q3]	2	19509828	19514935	GO:0006471 protein ADP-ribosylation GO:0003950 NAD+ ADP-ribosyltransferase activity GO:0005622 intracellular GO:0005634 nucleus	14936.1	5
OS03G0322900	Late embryogenesis abundant protein 1 [Source:UniProtKB/Swiss-Prot;Acc:A3AHG5]	3	11699460	11700672	GO:0050826 response to freezing GO:0005634 nucleus	14636.7	4
OS02G0593700	Os02g0593700 protein; Putative ubiquitin-associated (UBA) protein; cDNA clone:J013072E12, full insert sequence [Source:UniProtKB/TrEMBL;Acc:Q6ZH84]	2	22981859	22987590	GO:0008270 zinc ion binding GO:0005515 protein binding	14528.4	3
OS03G0277500	Os03g0277500 protein [Source:UniProtKB/TrEMBL;Acc:Q0DT04]	3	9418945	9419670	GO:0003824 catalytic activity GO:0008152 metabolic process	14439.1	2
OS09G0511600	Beta-glucosidase 31 [Source:UniProtKB/Swiss-Prot;Acc:B7F7K7]	9	19882650	19888124	GO:0008422 beta-glucosidase activity GO:0005975 carbohydrate metabolic process	14331.2	1

## Sheet: ND30C8h
id	Gene.description	Chromosome.scaffold.name	Gene.start..bp.	Gene.end..bp.	GO_tutte_info_RISO	ND30C8h	rank
OS07G0206500	13 kDa prolamin; Os07g0206500 protein; Prolamin [Source:UniProtKB/TrEMBL;Acc:Q6ZIX4]	7	5741877	5742488	GO:0045735 nutrient reservoir activity	232903	100
OS01G0762500	Glutelin type-A 1 [Source:UniProtKB/Swiss-Prot;Acc:P07728]	1	32076744	32078652	GO:0045735 nutrient reservoir activity	158566	99
OS10G0400200	Glutelin type-A 2 [Source:UniProtKB/Swiss-Prot;Acc:P07730]	10	13497363	13499401	GO:0045735 nutrient reservoir activity	111485	98
OS07G0206400	13 kDa prolamin C [Source:UniProtKB/Swiss-Prot;Acc:P17048]	7	5736877	5737483	GO:0045735 nutrient reservoir activity GO:0033095 aleurone grain GO:0005773 vacuole	109735	97
OS03G0766100	10 kDa prolamin [Source:UniProtKB/Swiss-Prot;Acc:Q0DN94]	3	31729638	31730211	GO:0033095 aleurone grain GO:0045735 nutrient reservoir activity GO:0005773 vacuole	88405.2	96
OS07G0214300	Seed allergenic protein RAG2 [Source:UniProtKB/Swiss-Prot;Acc:Q01882]	7	6258917	6259662	GO:0016068 type I hypersensitivity GO:0005615 extracellular space GO:0004867 serine-type endopeptidase inhibitor activity GO:0010951 negative regulation of endopeptidase activity	87176.2	95
OS06G0507200	Os06g0507200 protein; Prolamin; Putative prolamin; cDNA clone:002-133-C11, full insert sequence [Source:UniProtKB/TrEMBL;Acc:Q5Z9M9]	6	18072258	18072890	GO:0045735 nutrient reservoir activity	84807	94
OS07G0529800	Protein translation factor SUI1 homolog [Source:UniProtKB/Swiss-Prot;Acc:Q0D5W6]	7	20733236	20735266	GO:0006413 translational initiation GO:0003743 translation initiation factor activity GO:0006417 regulation of translation	76055	93
OS06G0681400	Polyubiquitin [Source:UniProtKB/TrEMBL;Acc:Q653X6]	6	28401740	28404496	GO:0016874 ligase activity GO:0005737 cytoplasm	75562.8	92
OS05G0499100	19 kDa globulin [Source:UniProtKB/Swiss-Prot;Acc:P29835]	5	24576939	24577725	GO:0045735 nutrient reservoir activity	72822.2	91
OS02G0161900	Os02g0161900 protein; Os06g0681400 protein; Polyubiquitin; Polyubiquitin 6; cDNA clone:J033048M20, full insert sequence [Source:UniProtKB/TrEMBL;Acc:Q6H7T6]	2	3340458	3343060	GO:0016874 ligase activity GO:0005737 cytoplasm	62146	90
OS08G0104400	Os08g0104400 protein; Putative uncharacterized protein P0015C07.40; cDNA clone:002-104-G04, full insert sequence [Source:UniProtKB/TrEMBL;Acc:Q69U48]	8	233816	234464	GO:0008150 biological_process GO:0003674 molecular_function	61267.3	89
OS12G0269200	Prolamin PPROL 17D [Source:UniProtKB/Swiss-Prot;Acc:P20698]	12	9688988	9689683	GO:0045735 nutrient reservoir activity GO:0033095 aleurone grain GO:0005773 vacuole	51146.7	88
OS02G0249600	Glutelin type-B 2 [Source:UniProtKB/Swiss-Prot;Acc:Q02897]	2	8446623	8448546	GO:0045735 nutrient reservoir activity	47928.8	87
OS11G0703900	DnaK-type molecular chaperone hsp70-rice; Heat shock cognate 70 kDa protein, putative, expressed; Os11g0703900 protein [Source:UniProtKB/TrEMBL;Acc:Q53NM9]	11	28804256	28808548	GO:0006950 response to stress GO:0000166 nucleotide binding GO:0005524 ATP binding	47656.9	86
OS11G0660500	Translationally-controlled tumor protein homolog [Source:UniProtKB/Swiss-Prot;Acc:P35681]	11	26510873	26513127	GO:0040014 regulation of multicellular organism growth GO:0001558 regulation of cell growth GO:0048768 root hair cell tip growth GO:0048527 lateral root development GO:0009791 post-embryonic development GO:0090406 pollen tube GO:0007346 regulation of mitotic cell cycle GO:0008283 cell proliferation GO:0009790 embryo development GO:0048364 root development GO:0010252 auxin homeostasis GO:0009579 t…	39740.2	85
OS07G0213800	Allergenic protein; Os07g0213800 protein; Putative allergenic protein; cDNA clone:002-125-C09, full insert sequence [Source:UniProtKB/TrEMBL;Acc:Q8H4M4]	7	6244163	6244880	GO:0016068 type I hypersensitivity GO:0005615 extracellular space GO:0004867 serine-type endopeptidase inhibitor activity	38704.7	84
OS07G0215500	Seed allergenic protein RA5 [Source:UniProtKB/Swiss-Prot;Acc:Q01881]	7	6336198	6336838	GO:0016068 type I hypersensitivity GO:0005615 extracellular space GO:0004867 serine-type endopeptidase inhibitor activity	35282.2	83
OS11G0211800	Os11g0211800 protein; cDNA clone:001-024-A10, full insert sequence [Source:UniProtKB/TrEMBL;Acc:Q2R8Y4]	11	5808714	5809427	GO:0008200 ion channel inhibitor activity GO:0009405 pathogenesis GO:0005576 extracellular region	35224.2	82
OS07G0214600	Allergen RA16; Os07g0214600 protein [Source:UniProtKB/TrEMBL;Acc:Q8H4L8]	7	6276107	6276753	GO:0016068 type I hypersensitivity GO:0005615 extracellular space GO:0004867 serine-type endopeptidase inhibitor activity	33874.7	81
OS04G0628100	Polyubiquitin 3 [Source:UniProtKB/Swiss-Prot;Acc:Q58G87]	4	31962541	31965069	GO:0005737 cytoplasm GO:0005634 nucleus	33094.5	80
OS01G0256500	Zinc inducible protein; Zinc inducible protein-like [Source:UniProtKB/TrEMBL;Acc:Q1EHU2]	1	8546065	8546869	GO:0006950 response to stress	32552.5	79
OS02G0453600	Glutelin [Source:UniProtKB/TrEMBL;Acc:A1YQH2]	2	14991687	14993674	GO:0045735 nutrient reservoir activity	32545.7	78
OS05G0349800	Embryonic abundant protein 1 [Source:UniProtKB/Swiss-Prot;Acc:P46520]	5	16518577	16519493	GO:0048700 acquisition of desiccation tolerance in seed GO:0048316 seed development GO:0009737 response to abscisic acid	31912.5	77
OS07G0214100	Seed allergenic protein RAG1 [Source:UniProtKB/Swiss-Prot;Acc:Q01883]	7	6254882	6255558	GO:0016068 type I hypersensitivity GO:0005615 extracellular space GO:0004867 serine-type endopeptidase inhibitor activity GO:0010951 negative regulation of endopeptidase activity	31438.5	76
OS03G0670700	Os03g0670700 protein; Retrotransposon protein, putative, Ty1-copia subclass, expressed [Source:UniProtKB/TrEMBL;Acc:Q10FE7]	3	26460057	26461156	GO:0003676 nucleic acid binding GO:0000166 nucleotide binding GO:0010501 RNA secondary structure unwinding GO:0003690 double-stranded DNA binding GO:0032508 DNA duplex unwinding GO:0045087 innate immune response GO:0003697 single-stranded DNA binding GO:0006406 mRNA export from nucleus GO:0009737 response to abscisic acid GO:0005730 nucleolus GO:0010119 regulation of stomatal movement GO:0010228 …	30200.1	75
OS05G0169100	60S ribosomal protein L10-2 [Source:UniProtKB/Swiss-Prot;Acc:Q0DKF0]	5	4142124	4144008	GO:0071493 cellular response to UV-B GO:0032502 developmental process GO:0005730 nucleolus GO:0022625 cytosolic large ribosomal subunit GO:0022626 cytosolic ribosome GO:0009941 chloroplast envelope GO:0005840 ribosome GO:0005622 intracellular GO:0003735 structural constituent of ribosome GO:0005773 vacuole GO:0010224 response to UV-B GO:0016020 membrane GO:0009507 chloroplast GO:0006412 translati…	28755.4	74
OS07G0216700	Os07g0216700 protein; Trypsin/amylase inhibitor pUP13-like protein; Trypsin/amylase inhibitor-like protein; cDNA clone:002-131-E06, full insert sequence [Source:UniProtKB/TrEMBL;Acc:Q7X8H9]	7	6432377	6433104	GO:0004867 serine-type endopeptidase inhibitor activity	27886.9	73
OS04G0589800	OSJNBa0086O06.12 protein; Os04g0589800 protein; cDNA clone:001-119-E08, full insert sequence [Source:UniProtKB/TrEMBL;Acc:Q7XLZ7]	4	29811954	29812662	GO:0009790 embryo development	27719.5	72
OS01G0124401	Bowman-Birk type bran trypsin inhibitor [Source:UniProtKB/Swiss-Prot;Acc:Q0JR25]	1	1353705	1354767	GO:0004867 serine-type endopeptidase inhibitor activity GO:0005576 extracellular region	27487.6	71
OS01G0905800	Fructose-bisphosphate aldolase [Source:UniProtKB/TrEMBL;Acc:Q5N725]	1	39433408	39435696	GO:0004332 fructose-bisphosphate aldolase activity GO:0005730 nucleolus GO:0005740 mitochondrial envelope GO:0005739 mitochondrion GO:0005618 cell wall GO:0005829 cytosol GO:0048046 apoplast GO:0046686 response to cadmium ion GO:0006096 glycolytic process GO:0005507 copper ion binding GO:0016020 membrane GO:0080167 response to karrikin GO:0009507 chloroplast GO:0003824 catalytic activity GO:00096…	25328.5	70
OS10G0542100	Class II metallothionein-like protein 1A [Source:UniProtKB/Swiss-Prot;Acc:Q109B0]	10	21168491	21169227	GO:0008270 zinc ion binding	25190.1	69
OS11G0210300	Alcohol dehydrogenase 1 [Source:UniProtKB/Swiss-Prot;Acc:Q2R8Z5]	11	5712671	5716288	GO:0048037 cofactor binding GO:0001666 response to hypoxia GO:0008270 zinc ion binding GO:0005829 cytosol GO:0046686 response to cadmium ion GO:0016616 oxidoreductase activity, acting on the CH-OH group of donors, NAD or NADP as acceptor GO:0016491 oxidoreductase activity GO:0006970 response to osmotic stress GO:0055114 oxidation-reduction process GO:0009651 response to salt stress GO:0005886 pla…	25030.7	68
OS11G0582400	Embryo-specific protein; Expressed protein; Os11g0582400 protein; cDNA clone:002-142-C01, full insert sequence; cDNA clone:J033021I15, full insert sequence [Source:UniProtKB/TrEMBL;Acc:Q2R223]	11	22012024	22013643	GO:0050832 defense response to fungus	24040.9	67
OS07G0638300	1-Cys peroxiredoxin A [Source:UniProtKB/Swiss-Prot;Acc:P0C5C9]	7	26548836	26550044	GO:0051920 peroxiredoxin activity GO:0016209 antioxidant activity GO:0016491 oxidoreductase activity GO:0055114 oxidation-reduction process GO:0004601 peroxidase activity GO:0005634 nucleus	23766	66
OS02G0268100	Glutelin type-B 5 [Source:UniProtKB/Swiss-Prot;Acc:Q6ERU3]	2	9580486	9582483	GO:0009279 cell outer membrane GO:0006952 defense response GO:0045735 nutrient reservoir activity	20952.7	65
OS04G0244800	OSJNBa0091C12.3 protein; Os04g0244800 protein; cDNA clone:J023150J09, full insert sequence [Source:UniProtKB/TrEMBL;Acc:Q7XWS9]	4	9368053	9369130	GO:0030001 metal ion transport GO:0005886 plasma membrane GO:0046872 metal ion binding	20592.1	64
OS12G0115100	Non-specific lipid-transfer protein 1 [Source:UniProtKB/Swiss-Prot;Acc:Q0IQK9]	12	737314	738254	GO:0006869 lipid transport GO:0008289 lipid binding GO:0006810 transport	20118.6	63
OS05G0542500	Late embryogenesis abundant protein, group 3 [Source:UniProtKB/Swiss-Prot;Acc:P0C5A4]	5	26927607	26928882		19467.9	62
OS08G0129800	(RAP Annotation release2) Hypothetical protein; cDNA clone:001-046-F02, full insert sequence [Source:UniProtKB/TrEMBL;Acc:B7EAC5]	8	1675042	1676747		19348	61
OS05G0140800	Glucose and ribitol dehydrogenase homolog [Source:UniProtKB/Swiss-Prot;Acc:Q75KH3]	5	2345391	2346836	GO:0016491 oxidoreductase activity GO:0055114 oxidation-reduction process GO:0008152 metabolic process	18200.6	60
OS02G0593700	Os02g0593700 protein; Putative ubiquitin-associated (UBA) protein; cDNA clone:J013072E12, full insert sequence [Source:UniProtKB/TrEMBL;Acc:Q6ZH84]	2	22981859	22987590	GO:0008270 zinc ion binding GO:0005515 protein binding	18103.6	59
OS11G0115400	Non-specific lipid-transfer protein [Source:UniProtKB/TrEMBL;Acc:Q7XBA6]	11	703038	703928	GO:0006869 lipid transport GO:0008289 lipid binding GO:0006810 transport	17596.9	58
OS03G0427300	Glutelin type-A 3 [Source:UniProtKB/Swiss-Prot;Acc:Q09151]	3	17864282	17866204	GO:0045735 nutrient reservoir activity	17386.4	57
OS04G0546500	Oleosin 16 kDa [Source:UniProtKB/Swiss-Prot;Acc:Q42980]	4	27362091	27362951	GO:0005811 lipid particle GO:0012511 monolayer-surrounded lipid storage body GO:0016021 integral component of membrane GO:0016020 membrane	16914.1	56
OS11G0454300	Water stress-inducible protein Rab21 [Source:UniProtKB/Swiss-Prot;Acc:Q2R4Z4]	11	15342877	15343671	GO:0009415 response to water GO:0006950 response to stress	16674.9	55
OS12G0190000	Os12g0190000 protein; VTC2, putative, expressed [Source:UniProtKB/TrEMBL;Acc:Q2QWM9]	12	4533049	4537221	GO:0080048 GDP-D-glucose phosphorylase activity GO:0010475 galactose-1-phosphate guanylyltransferase (GDP) activity GO:0010474 glucose-1-phosphate guanylyltransferase (GDP) activity GO:0010473 GDP-galactose:myoinositol-1-phosphate guanylyltransferase activity GO:0010472 GDP-galactose:glucose-1-phosphate guanylyltransferase activity GO:0010471 GDP-galactose:mannose-1-phosphate guanylyltransferase …	16662.4	54
OS03G0111300	Non-specific lipid-transfer protein 2 [Source:UniProtKB/Swiss-Prot;Acc:Q10ST8]	3	652323	652798	GO:0008289 lipid binding GO:0006810 transport	16643	53
OS03G0599800	UDP-arabinopyranose mutase 1 [Source:UniProtKB/Swiss-Prot;Acc:Q8H8T0]	3	22381361	22383926	GO:0052691 UDP-arabinopyranose mutase activity GO:0030244 cellulose biosynthetic process GO:0005794 Golgi apparatus GO:0071555 cell wall organization GO:0016866 intramolecular transferase activity	16503.7	52
OS02G0249000	Glutelin; Glutelin C; Os02g0249000 protein [Source:UniProtKB/TrEMBL;Acc:Q6K508]	2	8406709	8408682	GO:0045735 nutrient reservoir activity	15799.7	51
OS03G0793700	Cupin family protein, expressed; Globulin protein; Os03g0793700 protein; Putative globulin; cDNA clone:J033066K06, full insert sequence [Source:UniProtKB/TrEMBL;Acc:Q852L2]	3	33020035	33022850	GO:0045735 nutrient reservoir activity	15602.7	50
OS09G0511600	Beta-glucosidase 31 [Source:UniProtKB/Swiss-Prot;Acc:B7F7K7]	9	19882650	19888124	GO:0008422 beta-glucosidase activity GO:0005975 carbohydrate metabolic process	15371.2	49
OS04G0670200	Oryzain beta chain [Source:UniProtKB/Swiss-Prot;Acc:P25777]	4	34173356	34176732	GO:0008233 peptidase activity GO:0008234 cysteine-type peptidase activity GO:0016787 hydrolase activity GO:0006508 proteolysis	15304.6	48
OS07G0678600	CBL-interacting protein kinase 2 [Source:UniProtKB/Swiss-Prot;Acc:Q7X996]	7	28726817	28729527	GO:0000166 nucleotide binding GO:0016740 transferase activity GO:0007165 signal transduction GO:0004674 protein serine/threonine kinase activity GO:0016772 transferase activity, transferring phosphorus-containing groups GO:0016310 phosphorylation GO:0016301 kinase activity GO:0006468 protein phosphorylation GO:0005524 ATP binding GO:0004672 protein kinase activity	15207.4	47
OS02G0718900	ADP,ATP carrier protein, mitochondrial [Source:UniProtKB/Swiss-Prot;Acc:P31691]	2	29821936	29825120	GO:0015865 purine nucleotide transport GO:0005743 mitochondrial inner membrane GO:0005730 nucleolus GO:0009941 chloroplast envelope GO:0016021 integral component of membrane GO:0006810 transport GO:0005215 transporter activity GO:0005618 cell wall GO:0005773 vacuole GO:0005507 copper ion binding GO:0016020 membrane GO:0055085 transmembrane transport GO:0009507 chloroplast GO:0005886 plasma membra…	14746.3	46
OS05G0138300	Putative uncharacterized protein OSJNBa0069I13.5 [Source:UniProtKB/TrEMBL;Acc:Q6AT94]	5	2219581	2220618		14453.3	45
OS04G0677500	Pyruvate kinase [Source:UniProtKB/TrEMBL;Acc:Q7XKB5]	4	34605435	34609072	GO:0030955 potassium ion binding GO:0004743 pyruvate kinase activity GO:0046686 response to cadmium ion GO:0006096 glycolytic process GO:0016740 transferase activity GO:0016310 phosphorylation GO:0016301 kinase activity GO:0003824 catalytic activity GO:0005886 plasma membrane GO:0000287 magnesium ion binding	14380.7	44
OS03G0130300	ESTs AU069800(E3445); Gamma-thionin PPT, putative, expressed; Os03g0130300 protein; cDNA clone:J023019E10, full insert sequence [Source:UniProtKB/TrEMBL;Acc:Q7F8K7]	3	1714575	1715192	GO:0009505 plant-type cell wall GO:0006952 defense response GO:0005886 plasma membrane	14314.6	43
OS01G0149800	Metallothionein-like protein 2A [Source:UniProtKB/Swiss-Prot;Acc:P94029]	1	2693231	2695079	GO:0005507 copper ion binding GO:0046872 metal ion binding	14179.5	42
OS01G0705200	Os01g0705200 protein; Uncharacterized protein; WSI18 protein induced by water stress; cDNA clone:001-125-H02, full insert sequence [Source:UniProtKB/TrEMBL;Acc:Q94JF2]	1	29233040	29234256		13953.1	41
OS05G0420600	Cytochrome c [Source:UniProtKB/Swiss-Prot;Acc:Q0DI31]	5	20630043	20632322	GO:0070469 respiratory chain GO:0005739 mitochondrion GO:0005507 copper ion binding GO:0020037 heme binding GO:0009055 electron carrier activity GO:0005506 iron ion binding GO:0055114 oxidation-reduction process GO:0005886 plasma membrane GO:0046872 metal ion binding GO:0005758 mitochondrial intermembrane space	13739.7	40
OS06G0612800	Zinc finger A20 and AN1 domain-containing stress-associated protein 8 [Source:UniProtKB/Swiss-Prot;Acc:A3BDI8]	6	24491993	24493907	GO:0008270 zinc ion binding GO:0003677 DNA binding GO:0046872 metal ion binding	13693.6	39
OS05G0489600	ADP-ribosylation factor 2 [Source:UniProtKB/Swiss-Prot;Acc:P51823]	5	24057380	24060607	GO:0007264 small GTPase mediated signal transduction GO:0005525 GTP binding GO:0005622 intracellular GO:0000166 nucleotide binding GO:0046686 response to cadmium ion GO:0005773 vacuole GO:0005507 copper ion binding GO:0016020 membrane GO:0005886 plasma membrane GO:0006471 protein ADP-ribosylation GO:0006886 intracellular protein transport GO:0005794 Golgi apparatus GO:0016192 vesicle-mediated tra…	13615.5	38
OS04G0173800	Lectin [Source:UniProtKB/Swiss-Prot;Acc:Q0JF21]	4	5005112	5006206	GO:0008061 chitin binding GO:0030246 carbohydrate binding	13543.2	37
OS01G0736900	Reticulon-like protein [Source:UniProtKB/TrEMBL;Acc:Q8S2K0]	1	30738700	30740720	GO:0016021 integral component of membrane GO:0016020 membrane GO:0005789 endoplasmic reticulum membrane	13525.4	36
OS02G0121300	Peptidyl-prolyl cis-trans isomerase [Source:UniProtKB/TrEMBL;Acc:Q6ZH98]	2	1116066	1116952	GO:0016853 isomerase activity GO:0006457 protein folding GO:0003755 peptidyl-prolyl cis-trans isomerase activity GO:0000413 protein peptidyl-prolyl isomerization GO:0048046 apoplast GO:0046686 response to cadmium ion GO:0009507 chloroplast GO:0005886 plasma membrane	13377.5	35
OS01G0124200	Bowman-Birk type proteinase inhibitor A; Os01g0124200 protein; cDNA clone:001-035-D09, full insert sequence; cDNA clone:006-202-G03, full insert sequence; cDNA clone:J013096H09, full insert sequence [Source:UniProtKB/TrEMBL;Acc:A5HEI2]	1	1347665	1348723	GO:0030414 peptidase inhibitor activity GO:0010466 negative regulation of peptidase activity GO:0004867 serine-type endopeptidase inhibitor activity GO:0005576 extracellular region	13363.4	34
OS07G0186000	Thioredoxin H1 [Source:UniProtKB/Swiss-Prot;Acc:Q0D840]	7	4574319	4576229	GO:0009409 response to cold GO:0055114 oxidation-reduction process GO:0004857 enzyme inhibitor activity GO:0016671 oxidoreductase activity, acting on a sulfur group of donors, disulfide as acceptor GO:0006662 glycerol ether metabolic process GO:0015035 protein disulfide oxidoreductase activity GO:0045454 cell redox homeostasis GO:0005829 cytosol GO:0006457 protein folding GO:0006979 response to o…	13104	33
OS10G0450900	Glycine-rich cell wall structural protein 2 [Source:UniProtKB/Swiss-Prot;Acc:A3C5A7]	10	16428860	16429924	GO:0071555 cell wall organization GO:0005618 cell wall GO:0005576 extracellular region	13059.7	32
OS07G0216600	Os07g0216600 protein; Trypsin/amylase inhibitor pUP13-like protein; Trypsin/amylase inhibitor-like protein [Source:UniProtKB/TrEMBL;Acc:Q7X7E6]	7	6416024	6416707	GO:0004867 serine-type endopeptidase inhibitor activity	12977.1	31
OS02G0586900	Putative uncharacterized protein OSJNBb0046O12.1-2; Putative uncharacterized protein OSJNBb0056I22.41-2 [Source:UniProtKB/TrEMBL;Acc:Q6YY10]	2	22622384	22623161		12968.3	30
OS04G0510900	Os04g0510900 protein [Source:UniProtKB/TrEMBL;Acc:C7J0T2]	4	25554772	25556458	GO:0071614 linoleic acid epoxygenase activity GO:0034389 lipid particle organization GO:0031407 oxylipin metabolic process GO:0004392 heme oxygenase (decyclizing) activity GO:0031969 chloroplast membrane GO:0009628 response to abiotic stimulus GO:0009737 response to abscisic acid GO:0009269 response to desiccation GO:0009620 response to fungus GO:0005509 calcium ion binding GO:0010118 stomatal mo…	12732.9	29
OS03G0723400	Expressed protein; Os03g0723400 protein; Putative uncharacterized protein OJ1499_D04.17 [Source:UniProtKB/TrEMBL;Acc:Q75GU1]	3	29386204	29388055	GO:0008150 biological_process GO:0003674 molecular_function	12532.2	28
OS06G0701100	Eukaryotic initiation factor 4A-1 [Source:UniProtKB/Swiss-Prot;Acc:P35683]	6	29503817	29507313	GO:0008026 ATP-dependent helicase activity GO:0004386 helicase activity GO:0005730 nucleolus GO:0009505 plant-type cell wall GO:0003676 nucleic acid binding GO:0005618 cell wall GO:0000166 nucleotide binding GO:0016787 hydrolase activity GO:0005829 cytosol GO:0046686 response to cadmium ion GO:0016020 membrane GO:0005524 ATP binding GO:0005886 plasma membrane GO:0003743 translation initiation fac…	12349.9	27
OS11G0455500	Adenosylhomocysteinase [Source:UniProtKB/TrEMBL;Acc:Q0ISV7]	11	15420139	15422972	GO:0004013 adenosylhomocysteinase activity GO:0006730 one-carbon metabolic process GO:0016441 posttranscriptional gene silencing GO:0006346 methylation-dependent chromatin silencing GO:0016787 hydrolase activity GO:0005773 vacuole GO:0005507 copper ion binding GO:0016020 membrane GO:0005886 plasma membrane	12304.5	26
OS06G0503400	Reticulon-like protein [Source:UniProtKB/TrEMBL;Acc:Q656J2]	6	17836976	17840764	GO:0016021 integral component of membrane GO:0016020 membrane GO:0005789 endoplasmic reticulum membrane	12145.7	25
OS03G0178000	Elongation factor 1-alpha [Source:UniProtKB/Swiss-Prot;Acc:O64937]	3	4116932	4119755	GO:0006414 translational elongation GO:0003746 translation elongation factor activity GO:0005730 nucleolus GO:0006184 obsolete GTP catabolic process GO:0003924 GTPase activity GO:0005739 mitochondrion GO:0005525 GTP binding GO:0000166 nucleotide binding GO:0046686 response to cadmium ion GO:0005773 vacuole GO:0016020 membrane GO:0009507 chloroplast GO:0005886 plasma membrane GO:0005737 cytoplasm …	12137.9	24
OS11G0451700	Dehydrin family protein, expressed; Embryogenic-cell protein 40 (Ecp40); Os11g0451700 protein [Source:UniProtKB/TrEMBL;Acc:Q53JR9]	11	15223376	15224746	GO:0009415 response to water GO:0006950 response to stress	12054.4	23
OS01G0136100	16.9 kDa class I heat shock protein 1 [Source:UniProtKB/Swiss-Prot;Acc:P27777]	1	1948773	1949587	GO:0009408 response to heat GO:0005737 cytoplasm GO:0051259 protein oligomerization	11616.5	22
OS03G0663750		3	26070770	26072916		11562.3	21
OS05G0328800	Prolamin; Putative prolamin 7 [Source:UniProtKB/TrEMBL;Acc:Q5W6A3]	5	15330498	15331095		11556.1	20
OS06G0110200	Os06g0110200 protein; Putative uncharacterized protein OSJNBa0004I20.22; Putative uncharacterized protein P0514G12.46; cDNA clone:002-135-D09, full insert sequence [Source:UniProtKB/TrEMBL;Acc:Q8H683]	6	593577	594130	GO:0009790 embryo development	11548.3	19
OS11G0535525	Prolamin; Prolamin, putative, expressed; cDNA, clone: J075195B22, full insert sequence [Source:UniProtKB/TrEMBL;Acc:Q2R363]	11	19509313	19509897		11534.5	18
OS10G0478200	Malate dehydrogenase, cytoplasmic [Source:UniProtKB/Swiss-Prot;Acc:Q7XDC8]	10	17913831	17917765	GO:0048046 apoplast GO:0046686 response to cadmium ion GO:0044262 cellular carbohydrate metabolic process GO:0030060 L-malate dehydrogenase activity GO:0016616 oxidoreductase activity, acting on the CH-OH group of donors, NAD or NADP as acceptor GO:0016615 malate dehydrogenase activity GO:0010043 response to zinc ion GO:0006108 malate metabolic process GO:0006099 tricarboxylic acid cycle GO:00057…	11505.6	17
OS04G0650000	Os04g0650000 protein [Source:UniProtKB/TrEMBL;Acc:Q0J9I6]	4	33123327	33126987	GO:0008234 cysteine-type peptidase activity GO:0006508 proteolysis	11423.6	16
OS03G0699000	Oleosin 18 kDa [Source:UniProtKB/Swiss-Prot;Acc:Q10EK7]	3	28021888	28022831	GO:0005811 lipid particle GO:0012511 monolayer-surrounded lipid storage body GO:0016021 integral component of membrane GO:0016020 membrane	11176.8	15
OS03G0141200	Beta-amylase [Source:UniProtKB/TrEMBL;Acc:Q10RZ1]	3	2272966	2276161	GO:0005983 starch catabolic process GO:0016161 beta-amylase activity GO:0000272 polysaccharide catabolic process GO:0016798 hydrolase activity, acting on glycosyl bonds GO:0016787 hydrolase activity GO:0005829 cytosol GO:0009414 response to water deprivation GO:0005975 carbohydrate metabolic process GO:0003824 catalytic activity GO:0005634 nucleus GO:0008152 metabolic process	10967.9	14
OS03G0276500	70 kDa heat shock protein; Heat shock cognate 70 kDa protein, putative, expressed; Os03g0276500 protein; cDNA clone:J023139H01, full insert sequence [Source:UniProtKB/TrEMBL;Acc:Q10NA9]	3	9370160	9373067	GO:0006950 response to stress GO:0000166 nucleotide binding GO:0005524 ATP binding	10967.6	13
OS06G0727200	Catalase isozyme B [Source:UniProtKB/Swiss-Prot;Acc:Q0D9C4]	6	30944198	30948176	GO:0009648 photoperiodism GO:0004096 catalase activity GO:0009970 cellular response to sulfate starvation GO:0010319 stromule GO:0009737 response to abscisic acid GO:0006995 cellular response to nitrogen starvation GO:0042744 hydrogen peroxide catabolic process GO:0050897 cobalt ion binding GO:0005739 mitochondrion GO:0045454 cell redox homeostasis GO:0004601 peroxidase activity GO:0022626 cytoso…	10885.8	12
OS05G0569500	Putative embryo-specific protein Ose731; cDNA clone:J033045K24, full insert sequence [Source:UniProtKB/TrEMBL;Acc:Q6AUN1]	5	28346743	28347863	GO:0009737 response to abscisic acid	10838.5	11
OS03G0177900	Elongation factor 1-alpha [Source:UniProtKB/Swiss-Prot;Acc:O64937]	3	4110375	4113701	GO:0006414 translational elongation GO:0003746 translation elongation factor activity GO:0005730 nucleolus GO:0006184 obsolete GTP catabolic process GO:0003924 GTPase activity GO:0005739 mitochondrion GO:0005525 GTP binding GO:0000166 nucleotide binding GO:0046686 response to cadmium ion GO:0005773 vacuole GO:0016020 membrane GO:0009507 chloroplast GO:0005886 plasma membrane GO:0005737 cytoplasm …	10827.9	10
OS06G0686700		6	28639438	28641587	NA	10819.5	9
OS03G0758800	Eukaryotic translation initiation factor 5A-2, putative, expressed; Os03g0758800 protein; Translation initiation factor 5A; cDNA clone:001-009-G06, full insert sequence; cDNA clone:J033038B14, full insert sequence [Source:UniProtKB/TrEMBL;Acc:Q9AUW3]	3	31388386	31390881	GO:0045905 positive regulation of translational termination GO:0045901 positive regulation of translational elongation GO:0043022 ribosome binding GO:0034050 host programmed cell death induced by symbiont GO:0006452 translational frameshifting GO:0012501 programmed cell death GO:0008612 peptidyl-lysine modification to peptidyl-hypusine GO:0003746 translation elongation factor activity GO:0009617 …	10789.9	8
OS03G0244200	Os03g0244200 protein; SCUTL1, putative, expressed; cDNA clone:001-202-E10, full insert sequence [Source:UniProtKB/TrEMBL;Acc:Q10P75]	3	7626455	7629565		10726.5	7
OS04G0349500	40S ribosomal protein S8 [Source:UniProtKB/TrEMBL;Acc:Q0JDZ7]	4	16645729	16648381	GO:0000462 maturation of SSU-rRNA from tricistronic rRNA transcript (SSU-rRNA, 5.8S rRNA, LSU-rRNA) GO:0006414 translational elongation GO:0022627 cytosolic small ribosomal subunit GO:0030529 ribonucleoprotein complex GO:0005840 ribosome GO:0005622 intracellular GO:0003735 structural constituent of ribosome GO:0006412 translation	10673.5	6
OS03G0159600	Os03g0159600 protein; Putative abscisic acid-induced protein; Seed maturation protein, expressed; cDNA clone:002-115-B06, full insert sequence [Source:UniProtKB/TrEMBL;Acc:Q8H8B0]	3	3184496	3185936		10643.7	5
OS04G0618400	Os04g0618400 protein; cDNA clone:002-136-A06, full insert sequence [Source:UniProtKB/TrEMBL;Acc:A3AXG4]	4	31410510	31410971		10595.9	4
OS12G0464400	Oxidoreductase, short chain dehydrogenase/reductase family protein, expressed [Source:UniProtKB/TrEMBL;Acc:Q2QRE6]	12	16398248	16400772	GO:0016491 oxidoreductase activity GO:0055114 oxidation-reduction process GO:0008152 metabolic process	10380.4	3
OS01G0896700	60S ribosomal protein L5-2 [Source:UniProtKB/Swiss-Prot;Acc:Q8L4L4]	1	38968295	38971038	GO:0010015 root morphogenesis GO:0009955 adaxial/abaxial pattern specification GO:0008283 cell proliferation GO:0008097 5S rRNA binding GO:0005730 nucleolus GO:0022625 cytosolic large ribosomal subunit GO:0022626 cytosolic ribosome GO:0005840 ribosome GO:0005622 intracellular GO:0003735 structural constituent of ribosome GO:0005773 vacuole GO:0016020 membrane GO:0009965 leaf morphogenesis GO:0009…	10270.2	2
OS08G0500700	Putative heat shock protein 82 [Source:UniProtKB/TrEMBL;Acc:Q5QLP0]	8	24719203	24723184	GO:0050821 protein stabilization GO:0071277 cellular response to calcium ion GO:0010286 heat acclimation GO:0048366 leaf development GO:0051082 unfolded protein binding GO:0005730 nucleolus GO:0006950 response to stress GO:0005739 mitochondrion GO:0005618 cell wall GO:0006952 defense response GO:0006457 protein folding GO:0005829 cytosol GO:0048046 apoplast GO:0016020 membrane GO:0009414 response…	10252.8	1

## Sheet: within-group ranking transform
D10C8d	OS07G0206500	100		D10C8d
D10C8d	OS01G0762500	99		D10C8d
D10C8d	OS10G0400200	98		D10C8d
D10C8d	OS07G0206400	97		D10C8d
D10C8d	OS03G0766100	96		D10C8d
D10C8d	OS06G0507200	95		D10C8d
D10C8d	OS07G0214300	94		D10C8d
D10C8d	OS05G0349800	93		D10C8d
D10C8d	OS05G0499100	92		D10C8d
D10C8d	OS02G0249600	91		D10C8d
D10C8d	OS03G0663750	90		D10C8d
D10C8d	OS02G0453600	89		D10C8d
D10C8d	OS08G0104400	88		D10C8d
D10C8d	OS11G0451700	87		D10C8d
D10C8d	OS12G0269200	86		D10C8d
D10C8d	OS04G0510900	85		D10C8d
D10C8d	OS07G0213800	84		D10C8d
D10C8d	OS03G0793700	83		D10C8d
D10C8d	OS11G0582400	82		D10C8d
D10C8d	OS07G0214600	81		D10C8d
D10C8d	OS07G0638300	80		D10C8d
D10C8d	OS07G0529800	79		D10C8d
D10C8d	OS11G0454300	78		D10C8d
D10C8d	OS04G0589800	77		D10C8d
D10C8d	OS05G0542500	76		D10C8d
D10C8d	OS07G0215500	75		D10C8d
D10C8d	OS07G0214100	74		D10C8d
D10C8d	OS08G0127900	73		D10C8d
D10C8d	OS03G0197300	72		D10C8d
D10C8d	OS03G0168100	71		D10C8d
D10C8d	OS03G0159600	70		D10C8d
D10C8d	OS10G0542100	69		D10C8d
D10C8d	OS07G0216700	68		D10C8d
D10C8d	OS11G0703900	67		D10C8d
D10C8d	OS03G0723400	66		D10C8d
D10C8d	OS01G0705200	65		D10C8d
D10C8d	OS03G0699000	64		D10C8d
D10C8d	OS02G0249000	63		D10C8d
D10C8d	OS03G0427300	62		D10C8d
D10C8d	OS11G0211800	61		D10C8d
D10C8d	OS01G0905800	60		D10C8d
D10C8d	OS08G0473600	59		D10C8d
D10C8d	OS02G0161900	58		D10C8d
D10C8d	OS03G0670700	57		D10C8d
D10C8d	OS01G0159600	56		D10C8d
D10C8d	OS04G0173800	55		D10C8d
D10C8d	OS04G0546500	54		D10C8d
D10C8d	OS05G0381400	53		D10C8d
D10C8d	OS04G0244800	52		D10C8d
D10C8d	OS11G0210300	51		D10C8d
D10C8d	OS03G0322900	50		D10C8d
D10C8d	OS01G0136100	49		D10C8d
D10C8d	OS02G0586900	48		D10C8d
D10C8d	OS05G0140800	47		D10C8d
D10C8d	OS02G0530600	46		D10C8d
D10C8d	OS05G0569500	45		D10C8d
D10C8d	OS03G0192700	44		D10C8d
D10C8d	OS02G0587000	43		D10C8d
D10C8d	OS11G0535525	42		D10C8d
D10C8d	OS10G0177200	41		D10C8d
D10C8d	OS07G0480900	40		D10C8d
D10C8d	OS12G0115100	39		D10C8d
D10C8d	OS03G0277300	38		D10C8d
D10C8d	OS02G0593700	37		D10C8d
D10C8d	OS02G0644000	36		D10C8d
D10C8d	OS07G0216600	35		D10C8d
D10C8d	OS06G0503400	34		D10C8d
D10C8d	OS01G0149800	33		D10C8d
D10C8d	OS01G0124401	32		D10C8d
D10C8d	OS03G0130300	31		D10C8d
D10C8d	OS11G0454200	30		D10C8d
D10C8d	OS02G0268100	29		D10C8d
D10C8d	OS03G0266300	28		D10C8d
D10C8d	OS11G0660500	27		D10C8d
D10C8d	OS06G0341300	26		D10C8d
D10C8d	OS01G0256500	25		D10C8d
D10C8d	OS05G0328800	24		D10C8d
D10C8d	OS09G0511600	23		D10C8d
D10C8d	OS03G0141200	22		D10C8d
D10C8d	OS02G0465900	21		D10C8d
D10C8d	OS06G0681400	20		D10C8d
D10C8d	OS06G0324400	19		D10C8d
D10C8d	OS12G0464400	18		D10C8d
D10C8d	OS03G0336100	17		D10C8d
D10C8d	OS05G0580000	16		D10C8d
D10C8d	OS05G0474600	15		D10C8d
D10C8d	OS06G0612800	14		D10C8d
D10C8d	OS06G0728000	13		D10C8d
D10C8d	OS04G0508300	12		D10C8d
D10C8d	OS01G0644200	11		D10C8d
D10C8d	OS01G0702500	10		D10C8d
D10C8d	OS02G0121300	9		D10C8d
D10C8d	OS10G0539600	8		D10C8d
D10C8d	OS01G0275600	7		D10C8d
D10C8d	OS05G0489600	6		D10C8d
D10C8d	OS05G0169100	5		D10C8d
D10C8d	OS03G0227800	4		D10C8d
D10C8d	OS08G0465800	3		D10C8d
D10C8d	OS06G0110200	2		D10C8d
D10C8d	OS01G0743500	1		D10C8d
D10C8h	OS07G0206500	100		D10C8h
D10C8h	OS01G0762500	99		D10C8h
D10C8h	OS10G0400200	98		D10C8h
D10C8h	OS07G0206400	97		D10C8h
D10C8h	OS03G0766100	96		D10C8h
D10C8h	OS06G0507200	95		D10C8h
D10C8h	OS11G0582400	94		D10C8h
D10C8h	OS07G0214300	93		D10C8h
D10C8h	OS05G0499100	92		D10C8h
D10C8h	OS02G0249600	91		D10C8h
D10C8h	OS03G0793700	90		D10C8h
D10C8h	OS02G0453600	89		D10C8h
D10C8h	OS08G0104400	88		D10C8h
D10C8h	OS03G0663750	87		D10C8h
D10C8h	OS12G0269200	86		D10C8h
D10C8h	OS03G0197300	85		D10C8h
D10C8h	OS07G0529800	84		D10C8h
D10C8h	OS05G0349800	83		D10C8h
D10C8h	OS07G0213800	82		D10C8h
D10C8h	OS07G0214600	81		D10C8h
D10C8h	OS11G0703900	80		D10C8h
D10C8h	OS07G0215500	79		D10C8h
D10C8h	OS04G0589800	78		D10C8h
D10C8h	OS11G0454300	77		D10C8h
D10C8h	OS10G0542100	76		D10C8h
D10C8h	OS02G0161900	75		D10C8h
D10C8h	OS03G0427300	74		D10C8h
D10C8h	OS07G0214100	73		D10C8h
D10C8h	OS07G0638300	72		D10C8h
D10C8h	OS11G0660500	71		D10C8h
D10C8h	OS11G0451700	70		D10C8h
D10C8h	OS02G0249000	69		D10C8h
D10C8h	OS07G0216700	68		D10C8h
D10C8h	OS05G0542500	67		D10C8h
D10C8h	OS04G0510900	66		D10C8h
D10C8h	OS05G0140800	65		D10C8h
D10C8h	OS04G0546500	64		D10C8h
D10C8h	OS01G0905800	63		D10C8h
D10C8h	OS12G0115100	62		D10C8h
D10C8h	OS03G0670700	61		D10C8h
D10C8h	OS01G0705200	60		D10C8h
D10C8h	OS11G0454200	59		D10C8h
D10C8h	OS01G0256500	58		D10C8h
D10C8h	OS01G0159600	57		D10C8h
D10C8h	OS08G0127900	56		D10C8h
D10C8h	OS05G0569500	55		D10C8h
D10C8h	OS03G0168100	54		D10C8h
D10C8h	OS11G0535525	53		D10C8h
D10C8h	OS03G0159600	52		D10C8h
D10C8h	OS07G0480900	51		D10C8h
D10C8h	OS01G0136100	50		D10C8h
D10C8h	OS03G0723400	49		D10C8h
D10C8h	OS01G0124401	48		D10C8h
D10C8h	OS07G0216600	47		D10C8h
D10C8h	OS02G0250600	46		D10C8h
D10C8h	OS12G0464400	45		D10C8h
D10C8h	OS03G0699000	44		D10C8h
D10C8h	OS02G0644000	43		D10C8h
D10C8h	OS01G0702500	42		D10C8h
D10C8h	OS02G0268100	41		D10C8h
D10C8h	OS06G0341300	40		D10C8h
D10C8h	OS02G0465900	39		D10C8h
D10C8h	OS11G0115400	38		D10C8h
D10C8h	OS03G0111300	37		D10C8h
D10C8h	OS02G0586900	36		D10C8h
D10C8h	OS01G0149800	35		D10C8h
D10C8h	OS03G0130300	34		D10C8h
D10C8h	OS03G0266300	33		D10C8h
D10C8h	OS05G0373900	32		D10C8h
D10C8h	OS04G0244800	31		D10C8h
D10C8h	OS05G0328800	30		D10C8h
D10C8h	OS06G0612800	29		D10C8h
D10C8h	OS11G0210300	28		D10C8h
D10C8h	OS05G0381400	27		D10C8h
D10C8h	OS05G0474600	26		D10C8h
D10C8h	OS02G0530600	25		D10C8h
D10C8h	OS10G0539600	24		D10C8h
D10C8h	OS03G0277300	23		D10C8h
D10C8h	OS07G0422100	22		D10C8h
D10C8h	OS01G0743500	21		D10C8h
D10C8h	OS08G0327700	20		D10C8h
D10C8h	OS05G0489600	19		D10C8h
D10C8h	OS11G0211800	18		D10C8h
D10C8h	OS05G0405000	17		D10C8h
D10C8h	OS03G0336100	16		D10C8h
D10C8h	OS02G0242600	15		D10C8h
D10C8h	OS03G0141200	14		D10C8h
D10C8h	OS06G0503400	13		D10C8h
D10C8h	OS08G0191700	12		D10C8h
D10C8h	OS06G0324400	11		D10C8h
D10C8h	OS06G0698300	10		D10C8h
D10C8h	OS05G0432200	9		D10C8h
D10C8h	OS05G0331532	8		D10C8h
D10C8h	OS04G0526600	7		D10C8h
D10C8h	OS03G0244200	6		D10C8h
D10C8h	OS03G0623100	5		D10C8h
D10C8h	OS04G0390800	4		D10C8h
D10C8h	OS08G0129800	3		D10C8h
D10C8h	OS09G0109600	2		D10C8h
D10C8h	OS03G0322900	1		D10C8h
D30C8d	OS02G0161900	100		D30C8d
D30C8d	OS11G0703900	99		D30C8d
D30C8d	OS02G0586900	98		D30C8d
D30C8d	OS08G0104400	97		D30C8d
D30C8d	OS07G0529800	96		D30C8d
D30C8d	OS11G0660500	95		D30C8d
D30C8d	OS07G0206500	94		D30C8d
D30C8d	OS03G0670700	93		D30C8d
D30C8d	OS07G0206400	92		D30C8d
D30C8d	OS01G0762500	91		D30C8d
D30C8d	OS02G0465900	90		D30C8d
D30C8d	OS01G0256500	89		D30C8d
D30C8d	OS03G0197300	88		D30C8d
D30C8d	OS06G0612800	87		D30C8d
D30C8d	OS10G0400200	86		D30C8d
D30C8d	OS09G0482100	85		D30C8d
D30C8d	OS11G0582400	84		D30C8d
D30C8d	OS03G0158500	83		D30C8d
D30C8d	OS05G0489600	82		D30C8d
D30C8d	OS03G0766100	81		D30C8d
D30C8d	OS01G0652600	80		D30C8d
D30C8d	OS03G0227800	79		D30C8d
D30C8d	OS10G0542100	78		D30C8d
D30C8d	OS06G0507200	77		D30C8d
D30C8d	OS06G0633800	76		D30C8d
D30C8d	OS03G0793700	75		D30C8d
D30C8d	OS04G0173800	74		D30C8d
D30C8d	OS01G0253300	73		D30C8d
D30C8d	OS07G0214300	72		D30C8d
D30C8d	OS02G0249600	71		D30C8d
D30C8d	OS02G0453600	70		D30C8d
D30C8d	OS07G0638300	69		D30C8d
D30C8d	OS03G0663750	68		D30C8d
D30C8d	OS03G0244200	67		D30C8d
D30C8d	OS01G0111600	66		D30C8d
D30C8d	OS05G0140800	65		D30C8d
D30C8d	OS06G0701100	64		D30C8d
D30C8d	OS08G0129800	63		D30C8d
D30C8d	OS02G0644000	62		D30C8d
D30C8d	OS06G0688100	61		D30C8d
D30C8d	OS05G0562200	60		D30C8d
D30C8d	OS01G0566900	59		D30C8d
D30C8d	OS07G0480900	58		D30C8d
D30C8d	OS01G0124401	57		D30C8d
D30C8d	OS12G0632000	56		D30C8d
D30C8d	OS03G0648400	55		D30C8d
D30C8d	OS04G0589800	54		D30C8d
D30C8d	OS11G0211800	53		D30C8d
D30C8d	OS01G0907600	52		D30C8d
D30C8d	OS04G0349500	51		D30C8d
D30C8d	OS12G0269200	50		D30C8d
D30C8d	OS03G0178000	49		D30C8d
D30C8d	OS05G0349800	48		D30C8d
D30C8d	OS05G0542500	47		D30C8d
D30C8d	OS04G0549600	46		D30C8d
D30C8d	OS05G0499100	45		D30C8d
D30C8d	OS05G0498700	44		D30C8d
D30C8d	OS01G0705200	43		D30C8d
D30C8d	OS03G0177900	42		D30C8d
D30C8d	OS12G0464400	41		D30C8d
D30C8d	OS02G0503400	40		D30C8d
D30C8d	OS12G0136500	39		D30C8d
D30C8d	OS03G0352400	38		D30C8d
D30C8d	OS11G0139700	37		D30C8d
D30C8d	OS05G0569500	36		D30C8d
D30C8d	OS09G0258600	35		D30C8d
D30C8d	OS06G0686700	34		D30C8d
D30C8d	OS04G0510900	33		D30C8d
D30C8d	OS05G0111300	32		D30C8d
D30C8d	OS02G0530600	31		D30C8d
D30C8d	OS03G0266300	30		D30C8d
D30C8d	OS05G0474600	29		D30C8d
D30C8d	OS07G0298900	28		D30C8d
D30C8d	OS11G0454300	27		D30C8d
D30C8d	OS11G0432900	26		D30C8d
D30C8d	OS05G0411600	25		D30C8d
D30C8d	OS01G0159600	24		D30C8d
D30C8d	OS02G0827300	23		D30C8d
D30C8d	OS09G0520700	22		D30C8d
D30C8d	OS01G0840100	21		D30C8d
D30C8d	OS10G0450900	20		D30C8d
D30C8d	OS04G0667800	19		D30C8d
D30C8d	OS07G0213800	18		D30C8d
D30C8d	OS03G0699200	17		D30C8d
D30C8d	OS01G0172400	16		D30C8d
D30C8d	OS01G0905800	15		D30C8d
D30C8d	OS06G0728000	14		D30C8d
D30C8d	OS03G0432100	13		D30C8d
D30C8d	OS03G0277300	12		D30C8d
D30C8d	OS05G0373900	11		D30C8d
D30C8d	OS07G0614500	10		D30C8d
D30C8d	OS01G0661500	9		D30C8d
D30C8d	OS01G0896700	8		D30C8d
D30C8d	OS02G0249000	7		D30C8d
D30C8d	OS03G0427300	6		D30C8d
D30C8d	OS08G0386800	5		D30C8d
D30C8d	OS09G0433900	4		D30C8d
D30C8d	OS02G0523500	3		D30C8d
D30C8d	OS07G0215500	2		D30C8d
D30C8d	OS07G0214600	1		D30C8d
D30C8h	OS01G0762500	100		D30C8h
D30C8h	OS07G0206500	99		D30C8h
D30C8h	OS10G0400200	98		D30C8h
D30C8h	OS07G0206400	97		D30C8h
D30C8h	OS03G0766100	96		D30C8h
D30C8h	OS06G0507200	95		D30C8h
D30C8h	OS07G0214300	94		D30C8h
D30C8h	OS02G0249600	93		D30C8h
D30C8h	OS11G0582400	92		D30C8h
D30C8h	OS02G0453600	91		D30C8h
D30C8h	OS05G0499100	90		D30C8h
D30C8h	OS03G0197300	89		D30C8h
D30C8h	OS11G0703900	88		D30C8h
D30C8h	OS12G0269200	87		D30C8h
D30C8h	OS08G0104400	86		D30C8h
D30C8h	OS07G0213800	85		D30C8h
D30C8h	OS05G0349800	84		D30C8h
D30C8h	OS07G0529800	83		D30C8h
D30C8h	OS03G0427300	82		D30C8h
D30C8h	OS03G0793700	81		D30C8h
D30C8h	OS07G0214600	80		D30C8h
D30C8h	OS11G0660500	79		D30C8h
D30C8h	OS03G0663750	78		D30C8h
D30C8h	OS07G0215500	77		D30C8h
D30C8h	OS07G0214100	76		D30C8h
D30C8h	OS02G0249000	75		D30C8h
D30C8h	OS02G0161900	74		D30C8h
D30C8h	OS07G0216700	73		D30C8h
D30C8h	OS10G0542100	72		D30C8h
D30C8h	OS05G0542500	71		D30C8h
D30C8h	OS07G0638300	70		D30C8h
D30C8h	OS02G0593700	69		D30C8h
D30C8h	OS03G0670700	68		D30C8h
D30C8h	OS01G0705200	67		D30C8h
D30C8h	OS11G0454300	66		D30C8h
D30C8h	OS02G0644000	65		D30C8h
D30C8h	OS04G0546500	64		D30C8h
D30C8h	OS05G0140800	63		D30C8h
D30C8h	OS12G0115100	62		D30C8h
D30C8h	OS04G0589800	61		D30C8h
D30C8h	OS11G0535525	60		D30C8h
D30C8h	OS01G0124401	59		D30C8h
D30C8h	OS04G0510900	58		D30C8h
D30C8h	OS06G0681400	57		D30C8h
D30C8h	OS01G0136100	56		D30C8h
D30C8h	OS03G0277300	55		D30C8h
D30C8h	OS01G0256500	54		D30C8h
D30C8h	OS01G0905800	53		D30C8h
D30C8h	OS02G0250600	52		D30C8h
D30C8h	OS03G0699000	51		D30C8h
D30C8h	OS02G0268100	50		D30C8h
D30C8h	OS01G0159600	49		D30C8h
D30C8h	OS11G0451700	48		D30C8h
D30C8h	OS03G0159600	47		D30C8h
D30C8h	OS12G0464400	46		D30C8h
D30C8h	OS11G0210300	45		D30C8h
D30C8h	OS03G0168100	44		D30C8h
D30C8h	OS06G0612800	43		D30C8h
D30C8h	OS10G0539600	42		D30C8h
D30C8h	OS04G0244800	41		D30C8h
D30C8h	OS07G0216600	40		D30C8h
D30C8h	OS05G0328800	39		D30C8h
D30C8h	OS01G0149800	38		D30C8h
D30C8h	OS02G0465900	37		D30C8h
D30C8h	OS02G0530600	36		D30C8h
D30C8h	OS07G0480900	35		D30C8h
D30C8h	OS05G0489600	34		D30C8h
D30C8h	OS11G0211800	33		D30C8h
D30C8h	OS11G0115400	32		D30C8h
D30C8h	OS05G0569500	31		D30C8h
D30C8h	OS11G0454200	30		D30C8h
D30C8h	OS08G0127900	29		D30C8h
D30C8h	OS03G0130300	28		D30C8h
D30C8h	OS05G0474600	27		D30C8h
D30C8h	OS01G0743500	26		D30C8h
D30C8h	OS03G0111300	25		D30C8h
D30C8h	OS03G0723400	24		D30C8h
D30C8h	OS02G0586900	23		D30C8h
D30C8h	OS02G0242600	22		D30C8h
D30C8h	OS06G0503400	21		D30C8h
D30C8h	OS02G0121300	20		D30C8h
D30C8h	OS03G0244200	19		D30C8h
D30C8h	OS05G0405000	18		D30C8h
D30C8h	OS10G0450900	17		D30C8h
D30C8h	OS08G0129800	16		D30C8h
D30C8h	OS01G0702500	15		D30C8h
D30C8h	OS11G0199200	14		D30C8h
D30C8h	OS04G0173800	13		D30C8h
D30C8h	OS03G0157700	12		D30C8h
D30C8h	OS03G0322900	11		D30C8h
D30C8h	OS01G0633100	10		D30C8h
D30C8h	OS03G0266300	9		D30C8h
D30C8h	OS05G0373900	8		D30C8h
D30C8h	OS05G0331532	7		D30C8h
D30C8h	OS08G0191700	6		D30C8h
D30C8h	OS05G0381400	5		D30C8h
D30C8h	OS06G0701100	4		D30C8h
D30C8h	OS03G0336100	3		D30C8h
D30C8h	OS05G0432200	2		D30C8h
D30C8h	OS05G0580000	1		D30C8h
ND10C8d	OS07G0206500	100		ND10C8d
ND10C8d	OS01G0762500	99		ND10C8d
ND10C8d	OS08G0104400	98		ND10C8d
ND10C8d	OS07G0206400	97		ND10C8d
ND10C8d	OS10G0400200	96		ND10C8d
ND10C8d	OS07G0214300	95		ND10C8d
ND10C8d	OS11G0582400	94		ND10C8d
ND10C8d	OS03G0766100	93		ND10C8d
ND10C8d	OS06G0507200	92		ND10C8d
ND10C8d	OS07G0529800	91		ND10C8d
ND10C8d	OS03G0793700	90		ND10C8d
ND10C8d	OS05G0349800	89		ND10C8d
ND10C8d	OS05G0499100	88		ND10C8d
ND10C8d	OS03G0663750	87		ND10C8d
ND10C8d	OS10G0542100	86		ND10C8d
ND10C8d	OS04G0589800	85		ND10C8d
ND10C8d	OS11G0454300	84		ND10C8d
ND10C8d	OS01G0256500	83		ND10C8d
ND10C8d	OS07G0638300	82		ND10C8d
ND10C8d	OS11G0451700	81		ND10C8d
ND10C8d	OS02G0161900	80		ND10C8d
ND10C8d	OS12G0269200	79		ND10C8d
ND10C8d	OS02G0249600	78		ND10C8d
ND10C8d	OS11G0703900	77		ND10C8d
ND10C8d	OS04G0510900	76		ND10C8d
ND10C8d	OS05G0542500	75		ND10C8d
ND10C8d	OS07G0213800	74		ND10C8d
ND10C8d	OS03G0670700	73		ND10C8d
ND10C8d	OS05G0140800	72		ND10C8d
ND10C8d	OS04G0546500	71		ND10C8d
ND10C8d	OS07G0215500	70		ND10C8d
ND10C8d	OS11G0660500	69		ND10C8d
ND10C8d	OS01G0705200	68		ND10C8d
ND10C8d	OS07G0214600	67		ND10C8d
ND10C8d	OS01G0159600	66		ND10C8d
ND10C8d	OS05G0569500	65		ND10C8d
ND10C8d	OS01G0905800	64		ND10C8d
ND10C8d	OS12G0115100	63		ND10C8d
ND10C8d	OS02G0453600	62		ND10C8d
ND10C8d	OS07G0480900	61		ND10C8d
ND10C8d	OS07G0214100	60		ND10C8d
ND10C8d	OS11G0454200	59		ND10C8d
ND10C8d	OS03G0159600	58		ND10C8d
ND10C8d	OS01G0124401	57		ND10C8d
ND10C8d	OS07G0216700	56		ND10C8d
ND10C8d	OS03G0723400	55		ND10C8d
ND10C8d	OS02G0586900	54		ND10C8d
ND10C8d	OS11G0211800	53		ND10C8d
ND10C8d	OS03G0197300	52		ND10C8d
ND10C8d	OS01G0136100	51		ND10C8d
ND10C8d	OS03G0168100	50		ND10C8d
ND10C8d	OS03G0699000	49		ND10C8d
ND10C8d	OS06G0341300	48		ND10C8d
ND10C8d	OS11G0210300	47		ND10C8d
ND10C8d	OS03G0111300	46		ND10C8d
ND10C8d	OS06G0681400	45		ND10C8d
ND10C8d	OS08G0127900	44		ND10C8d
ND10C8d	OS11G0115400	43		ND10C8d
ND10C8d	OS05G0381400	42		ND10C8d
ND10C8d	OS03G0266300	41		ND10C8d
ND10C8d	OS01G0702500	40		ND10C8d
ND10C8d	OS04G0244800	39		ND10C8d
ND10C8d	OS12G0464400	38		ND10C8d
ND10C8d	OS02G0465900	37		ND10C8d
ND10C8d	OS01G0149800	36		ND10C8d
ND10C8d	OS06G0503400	35		ND10C8d
ND10C8d	OS02G0268100	34		ND10C8d
ND10C8d	OS02G0644000	33		ND10C8d
ND10C8d	OS08G0129800	32		ND10C8d
ND10C8d	OS05G0169100	31		ND10C8d
ND10C8d	OS03G0427300	30		ND10C8d
ND10C8d	OS06G0612800	29		ND10C8d
ND10C8d	OS08G0327700	28		ND10C8d
ND10C8d	OS03G0130300	27		ND10C8d
ND10C8d	OS02G0250600	26		ND10C8d
ND10C8d	OS04G0173800	25		ND10C8d
ND10C8d	OS06G0324400	24		ND10C8d
ND10C8d	OS03G0141200	23		ND10C8d
ND10C8d	OS02G0249000	22		ND10C8d
ND10C8d	OS05G0489600	21		ND10C8d
ND10C8d	OS07G0422100	20		ND10C8d
ND10C8d	OS02G0587000	19		ND10C8d
ND10C8d	OS05G0111300	18		ND10C8d
ND10C8d	OS10G0450900	17		ND10C8d
ND10C8d	OS06G0110200	16		ND10C8d
ND10C8d	OS04G0618400	15		ND10C8d
ND10C8d	OS07G0216600	14		ND10C8d
ND10C8d	OS04G0526600	13		ND10C8d
ND10C8d	OS11G0535525	12		ND10C8d
ND10C8d	OS03G0336100	11		ND10C8d
ND10C8d	OS03G0244200	10		ND10C8d
ND10C8d	OS05G0468800	9		ND10C8d
ND10C8d	OS03G0277300	8		ND10C8d
ND10C8d	OS04G0390800	7		ND10C8d
ND10C8d	OS02G0601300	6		ND10C8d
ND10C8d	OS02G0530600	5		ND10C8d
ND10C8d	OS03G0322900	4		ND10C8d
ND10C8d	OS02G0593700	3		ND10C8d
ND10C8d	OS03G0277500	2		ND10C8d
ND10C8d	OS09G0511600	1		ND10C8d
ND30C8h	OS07G0206500	100		ND30C8h
ND30C8h	OS01G0762500	99		ND30C8h
ND30C8h	OS10G0400200	98		ND30C8h
ND30C8h	OS07G0206400	97		ND30C8h
ND30C8h	OS03G0766100	96		ND30C8h
ND30C8h	OS07G0214300	95		ND30C8h
ND30C8h	OS06G0507200	94		ND30C8h
ND30C8h	OS07G0529800	93		ND30C8h
ND30C8h	OS06G0681400	92		ND30C8h
ND30C8h	OS05G0499100	91		ND30C8h
ND30C8h	OS02G0161900	90		ND30C8h
ND30C8h	OS08G0104400	89		ND30C8h
ND30C8h	OS12G0269200	88		ND30C8h
ND30C8h	OS02G0249600	87		ND30C8h
ND30C8h	OS11G0703900	86		ND30C8h
ND30C8h	OS11G0660500	85		ND30C8h
ND30C8h	OS07G0213800	84		ND30C8h
ND30C8h	OS07G0215500	83		ND30C8h
ND30C8h	OS11G0211800	82		ND30C8h
ND30C8h	OS07G0214600	81		ND30C8h
ND30C8h	OS04G0628100	80		ND30C8h
ND30C8h	OS01G0256500	79		ND30C8h
ND30C8h	OS02G0453600	78		ND30C8h
ND30C8h	OS05G0349800	77		ND30C8h
ND30C8h	OS07G0214100	76		ND30C8h
ND30C8h	OS03G0670700	75		ND30C8h
ND30C8h	OS05G0169100	74		ND30C8h
ND30C8h	OS07G0216700	73		ND30C8h
ND30C8h	OS04G0589800	72		ND30C8h
ND30C8h	OS01G0124401	71		ND30C8h
ND30C8h	OS01G0905800	70		ND30C8h
ND30C8h	OS10G0542100	69		ND30C8h
ND30C8h	OS11G0210300	68		ND30C8h
ND30C8h	OS11G0582400	67		ND30C8h
ND30C8h	OS07G0638300	66		ND30C8h
ND30C8h	OS02G0268100	65		ND30C8h
ND30C8h	OS04G0244800	64		ND30C8h
ND30C8h	OS12G0115100	63		ND30C8h
ND30C8h	OS05G0542500	62		ND30C8h
ND30C8h	OS08G0129800	61		ND30C8h
ND30C8h	OS05G0140800	60		ND30C8h
ND30C8h	OS02G0593700	59		ND30C8h
ND30C8h	OS11G0115400	58		ND30C8h
ND30C8h	OS03G0427300	57		ND30C8h
ND30C8h	OS04G0546500	56		ND30C8h
ND30C8h	OS11G0454300	55		ND30C8h
ND30C8h	OS12G0190000	54		ND30C8h
ND30C8h	OS03G0111300	53		ND30C8h
ND30C8h	OS03G0599800	52		ND30C8h
ND30C8h	OS02G0249000	51		ND30C8h
ND30C8h	OS03G0793700	50		ND30C8h
ND30C8h	OS09G0511600	49		ND30C8h
ND30C8h	OS04G0670200	48		ND30C8h
ND30C8h	OS07G0678600	47		ND30C8h
ND30C8h	OS02G0718900	46		ND30C8h
ND30C8h	OS05G0138300	45		ND30C8h
ND30C8h	OS04G0677500	44		ND30C8h
ND30C8h	OS03G0130300	43		ND30C8h
ND30C8h	OS01G0149800	42		ND30C8h
ND30C8h	OS01G0705200	41		ND30C8h
ND30C8h	OS05G0420600	40		ND30C8h
ND30C8h	OS06G0612800	39		ND30C8h
ND30C8h	OS05G0489600	38		ND30C8h
ND30C8h	OS04G0173800	37		ND30C8h
ND30C8h	OS01G0736900	36		ND30C8h
ND30C8h	OS02G0121300	35		ND30C8h
ND30C8h	OS01G0124200	34		ND30C8h
ND30C8h	OS07G0186000	33		ND30C8h
ND30C8h	OS10G0450900	32		ND30C8h
ND30C8h	OS07G0216600	31		ND30C8h
ND30C8h	OS02G0586900	30		ND30C8h
ND30C8h	OS04G0510900	29		ND30C8h
ND30C8h	OS03G0723400	28		ND30C8h
ND30C8h	OS06G0701100	27		ND30C8h
ND30C8h	OS11G0455500	26		ND30C8h
ND30C8h	OS06G0503400	25		ND30C8h
ND30C8h	OS03G0178000	24		ND30C8h
ND30C8h	OS11G0451700	23		ND30C8h
ND30C8h	OS01G0136100	22		ND30C8h
ND30C8h	OS03G0663750	21		ND30C8h
ND30C8h	OS05G0328800	20		ND30C8h
ND30C8h	OS06G0110200	19		ND30C8h
ND30C8h	OS11G0535525	18		ND30C8h
ND30C8h	OS10G0478200	17		ND30C8h
ND30C8h	OS04G0650000	16		ND30C8h
ND30C8h	OS03G0699000	15		ND30C8h
ND30C8h	OS03G0141200	14		ND30C8h
ND30C8h	OS03G0276500	13		ND30C8h
ND30C8h	OS06G0727200	12		ND30C8h
ND30C8h	OS05G0569500	11		ND30C8h
ND30C8h	OS03G0177900	10		ND30C8h
ND30C8h	OS06G0686700	9		ND30C8h
ND30C8h	OS03G0758800	8		ND30C8h
ND30C8h	OS03G0244200	7		ND30C8h
ND30C8h	OS04G0349500	6		ND30C8h
ND30C8h	OS03G0159600	5		ND30C8h
ND30C8h	OS04G0618400	4		ND30C8h
ND30C8h	OS12G0464400	3		ND30C8h
ND30C8h	OS01G0896700	2		ND30C8h
ND30C8h	OS08G0500700	1		ND30C8h

## Sheet: KW
Group	Gene.description	GO_tutte_info_RISO	Count	Rank Sum
OS07G0206500	13 kDa prolamin; Os07g0206500 protein; Prolamin [Source:UniProtKB/TrEMBL;Acc:Q6ZIX4]	GO:0045735 nutrient reservoir activity	6	3543											D10C8d
OS01G0762500	Glutelin type-A 1 [Source:UniProtKB/Swiss-Prot;Acc:P07728]	GO:0045735 nutrient reservoir activity	6	3507			Kruskal-Wallis Test Statistic = 448.620								D10C8d
OS07G0206400	13 kDa prolamin C [Source:UniProtKB/Swiss-Prot;Acc:P17048]	GO:0045735 nutrient reservoir activity GO:0033095 aleurone grain GO:0005773 vacuole	6	3447			Probability is 0.000 assuming Chi-square distribution with 185 df								D10C8d
OS10G0400200	Glutelin type-A 2 [Source:UniProtKB/Swiss-Prot;Acc:P07730]	GO:0045735 nutrient reservoir activity	6	3429											D10C8d
OS03G0766100	10 kDa prolamin [Source:UniProtKB/Swiss-Prot;Acc:Q0DN94]	GO:0033095 aleurone grain GO:0045735 nutrient reservoir activity GO:0005773 vacuole	6	3333											D10C8d
OS06G0507200	Os06g0507200 protein; Prolamin; Putative prolamin; cDNA clone:002-133-C11, full insert sequence [Source:UniProtKB/TrEMBL;Acc:Q5Z9M9]	GO:0045735 nutrient reservoir activity	6	3273											D10C8d
OS08G0104400	Os08g0104400 protein; Putative uncharacterized protein P0015C07.40; cDNA clone:002-104-G04, full insert sequence [Source:UniProtKB/TrEMBL;Acc:Q69U48]	GO:0008150 biological_process GO:0003674 molecular_function	6	3261											D10C8d
OS07G0214300	Seed allergenic protein RAG2 [Source:UniProtKB/Swiss-Prot;Acc:Q01882]	GO:0016068 type I hypersensitivity GO:0005615 extracellular space GO:0004867 serine-type endopeptidase inhibitor activity GO:0010951 negative regulation of endopeptidase activity	6	3243											D10C8d
OS07G0529800	Protein translation factor SUI1 homolog [Source:UniProtKB/Swiss-Prot;Acc:Q0D5W6]	GO:0006413 translational initiation GO:0003743 translation initiation factor activity GO:0006417 regulation of translation	6	3141											D10C8d
OS11G0582400	Embryo-specific protein; Expressed protein; Os11g0582400 protein; cDNA clone:002-142-C01, full insert sequence; cDNA clone:J033021I15, full insert sequence [Source:UniProtKB/TrEMBL;Acc:Q2R223]	GO:0050832 defense response to fungus	6	3063											D10C8d
OS02G0249600	Glutelin type-B 2 [Source:UniProtKB/Swiss-Prot;Acc:Q02897]	GO:0045735 nutrient reservoir activity	6	3051											D10C8d
OS05G0499100	19 kDa globulin [Source:UniProtKB/Swiss-Prot;Acc:P29835]	GO:0045735 nutrient reservoir activity	6	2973											D10C8d
OS11G0703900	DnaK-type molecular chaperone hsp70-rice; Heat shock cognate 70 kDa protein, putative, expressed; Os11g0703900 protein [Source:UniProtKB/TrEMBL;Acc:Q53NM9]	GO:0006950 response to stress GO:0000166 nucleotide binding GO:0005524 ATP binding	6	2967											D10C8d
OS02G0453600	Glutelin [Source:UniProtKB/TrEMBL;Acc:A1YQH2]	GO:0045735 nutrient reservoir activity	6	2859											D10C8d
OS02G0161900	Os02g0161900 protein; Os06g0681400 protein; Polyubiquitin; Polyubiquitin 6; cDNA clone:J033048M20, full insert sequence [Source:UniProtKB/TrEMBL;Acc:Q6H7T6]	GO:0016874 ligase activity GO:0005737 cytoplasm	6	2847											D10C8d
OS12G0269200	Prolamin PPROL 17D [Source:UniProtKB/Swiss-Prot;Acc:P20698]	GO:0045735 nutrient reservoir activity GO:0033095 aleurone grain GO:0005773 vacuole	6	2841											D10C8d
OS05G0349800	Embryonic abundant protein 1 [Source:UniProtKB/Swiss-Prot;Acc:P46520]	GO:0048700 acquisition of desiccation tolerance in seed GO:0048316 seed development GO:0009737 response to abscisic acid	6	2829											D10C8d
OS03G0793700	Cupin family protein, expressed; Globulin protein; Os03g0793700 protein; Putative globulin; cDNA clone:J033066K06, full insert sequence [Source:UniProtKB/TrEMBL;Acc:Q852L2]	GO:0045735 nutrient reservoir activity	6	2799											D10C8d
OS10G0542100	Class II metallothionein-like protein 1A [Source:UniProtKB/Swiss-Prot;Acc:Q109B0]	GO:0008270 zinc ion binding	6	2685											D10C8d
OS07G0638300	1-Cys peroxiredoxin A [Source:UniProtKB/Swiss-Prot;Acc:P0C5C9]	GO:0051920 peroxiredoxin activity GO:0016209 antioxidant activity GO:0016491 oxidoreductase activity GO:0055114 oxidation-reduction process GO:0004601 peroxidase activity GO:0005634 nucleus	6	2619											D10C8d
OS03G0663750	0		6	2571											D10C8d
OS03G0670700	Os03g0670700 protein; Retrotransposon protein, putative, Ty1-copia subclass, expressed [Source:UniProtKB/TrEMBL;Acc:Q10FE7]	GO:0003676 nucleic acid binding GO:0000166 nucleotide binding GO:0010501 RNA secondary structure unwinding GO:0003690 double-stranded DNA binding GO:0032508 DNA duplex unwinding GO:0045087 innate immune response GO:0003697 single-stranded DNA binding GO:0006406 mRNA export from nucleus GO:0009737 response to abscisic acid GO:0005730 nucleolus GO:0010119 regulation of stomatal movement GO:0010228 …	6	2547											D10C8d
OS04G0589800	OSJNBa0086O06.12 protein; Os04g0589800 protein; cDNA clone:001-119-E08, full insert sequence [Source:UniProtKB/TrEMBL;Acc:Q7XLZ7]	GO:0009790 embryo development	6	2547											D10C8d
OS07G0213800	Allergenic protein; Os07g0213800 protein; Putative allergenic protein; cDNA clone:002-125-C09, full insert sequence [Source:UniProtKB/TrEMBL;Acc:Q8H4M4]	GO:0016068 type I hypersensitivity GO:0005615 extracellular space GO:0004867 serine-type endopeptidase inhibitor activity	6	2547											D10C8d
OS11G0660500	Translationally-controlled tumor protein homolog [Source:UniProtKB/Swiss-Prot;Acc:P35681]	GO:0040014 regulation of multicellular organism growth GO:0001558 regulation of cell growth GO:0048768 root hair cell tip growth GO:0048527 lateral root development GO:0009791 post-embryonic development GO:0090406 pollen tube GO:0007346 regulation of mitotic cell cycle GO:0008283 cell proliferation GO:0009790 embryo development GO:0048364 root development GO:0010252 auxin homeostasis GO:0009579 t…	6	2541											D10C8d
OS05G0542500	Late embryogenesis abundant protein, group 3 [Source:UniProtKB/Swiss-Prot;Acc:P0C5A4]		6	2373											D10C8d
OS07G0214600	Allergen RA16; Os07g0214600 protein [Source:UniProtKB/TrEMBL;Acc:Q8H4L8]	GO:0016068 type I hypersensitivity GO:0005615 extracellular space GO:0004867 serine-type endopeptidase inhibitor activity	6	2331											D10C8d
OS01G0256500	Zinc inducible protein; Zinc inducible protein-like [Source:UniProtKB/TrEMBL;Acc:Q1EHU2]	GO:0006950 response to stress	6	2313											D10C8d
OS11G0454300	Water stress-inducible protein Rab21 [Source:UniProtKB/Swiss-Prot;Acc:Q2R4Z4]	GO:0009415 response to water GO:0006950 response to stress	6	2307											D10C8d
OS03G0197300	Os03g0197300 protein [Source:UniProtKB/TrEMBL;Acc:Q0DUA3]	GO:0045735 nutrient reservoir activity	5	2303.5											D10C8d
OS07G0215500	Seed allergenic protein RA5 [Source:UniProtKB/Swiss-Prot;Acc:Q01881]	GO:0016068 type I hypersensitivity GO:0005615 extracellular space GO:0004867 serine-type endopeptidase inhibitor activity	6	2301											D10C8d
OS05G0140800	Glucose and ribitol dehydrogenase homolog [Source:UniProtKB/Swiss-Prot;Acc:Q75KH3]	GO:0016491 oxidoreductase activity GO:0055114 oxidation-reduction process GO:0008152 metabolic process	6	2217											D10C8d
OS07G0214100	Seed allergenic protein RAG1 [Source:UniProtKB/Swiss-Prot;Acc:Q01883]	GO:0016068 type I hypersensitivity GO:0005615 extracellular space GO:0004867 serine-type endopeptidase inhibitor activity GO:0010951 negative regulation of endopeptidase activity	5	2141.5											D10C8d
OS04G0510900	Os04g0510900 protein [Source:UniProtKB/TrEMBL;Acc:C7J0T2]	GO:0071614 linoleic acid epoxygenase activity GO:0034389 lipid particle organization GO:0031407 oxylipin metabolic process GO:0004392 heme oxygenase (decyclizing) activity GO:0031969 chloroplast membrane GO:0009628 response to abiotic stimulus GO:0009737 response to abscisic acid GO:0009269 response to desiccation GO:0009620 response to fungus GO:0005509 calcium ion binding GO:0010118 stomatal mo…	6	2067											D10C8d
OS01G0705200	Os01g0705200 protein; Uncharacterized protein; WSI18 protein induced by water stress; cDNA clone:001-125-H02, full insert sequence [Source:UniProtKB/TrEMBL;Acc:Q94JF2]		6	2049											D10C8d
OS07G0216700	Os07g0216700 protein; Trypsin/amylase inhibitor pUP13-like protein; Trypsin/amylase inhibitor-like protein; cDNA clone:002-131-E06, full insert sequence [Source:UniProtKB/TrEMBL;Acc:Q7X8H9]	GO:0004867 serine-type endopeptidase inhibitor activity	5	2015.5											D10C8d
OS01G0905800	Fructose-bisphosphate aldolase [Source:UniProtKB/TrEMBL;Acc:Q5N725]	GO:0004332 fructose-bisphosphate aldolase activity GO:0005730 nucleolus GO:0005740 mitochondrial envelope GO:0005739 mitochondrion GO:0005618 cell wall GO:0005829 cytosol GO:0048046 apoplast GO:0046686 response to cadmium ion GO:0006096 glycolytic process GO:0005507 copper ion binding GO:0016020 membrane GO:0080167 response to karrikin GO:0009507 chloroplast GO:0003824 catalytic activity GO:00096…	6	1935											D10C8d
OS01G0124401	Bowman-Birk type bran trypsin inhibitor [Source:UniProtKB/Swiss-Prot;Acc:Q0JR25]	GO:0004867 serine-type endopeptidase inhibitor activity GO:0005576 extracellular region	6	1929											D10C8d
OS03G0427300	Glutelin type-A 3 [Source:UniProtKB/Swiss-Prot;Acc:Q09151]	GO:0045735 nutrient reservoir activity	6	1851											D10C8d
OS04G0546500	Oleosin 16 kDa [Source:UniProtKB/Swiss-Prot;Acc:Q42980]	GO:0005811 lipid particle GO:0012511 monolayer-surrounded lipid storage body GO:0016021 integral component of membrane GO:0016020 membrane	5	1841.5											D10C8d
OS11G0451700	Dehydrin family protein, expressed; Embryogenic-cell protein 40 (Ecp40); Os11g0451700 protein [Source:UniProtKB/TrEMBL;Acc:Q53JR9]	GO:0009415 response to water GO:0006950 response to stress	5	1841.5											D10C8d
OS11G0211800	Os11g0211800 protein; cDNA clone:001-024-A10, full insert sequence [Source:UniProtKB/TrEMBL;Acc:Q2R8Y4]	GO:0008200 ion channel inhibitor activity GO:0009405 pathogenesis GO:0005576 extracellular region	6	1785											D10C8d
OS12G0115100	Non-specific lipid-transfer protein 1 [Source:UniProtKB/Swiss-Prot;Acc:Q0IQK9]	GO:0006869 lipid transport GO:0008289 lipid binding GO:0006810 transport	5	1721.5											D10C8d
OS02G0586900	Putative uncharacterized protein OSJNBb0046O12.1-2; Putative uncharacterized protein OSJNBb0056I22.41-2 [Source:UniProtKB/TrEMBL;Acc:Q6YY10]		6	1719											D10C8d
OS02G0249000	Glutelin; Glutelin C; Os02g0249000 protein [Source:UniProtKB/TrEMBL;Acc:Q6K508]	GO:0045735 nutrient reservoir activity	6	1707											D10C8d
OS01G0159600	Os01g0159600 protein; Putative uncharacterized protein P0041E11.22; cDNA clone:001-125-F04, full insert sequence; cDNA clone:J033143J06, full insert sequence [Source:UniProtKB/TrEMBL;Acc:Q5ZEL0]		5	1499.5											D10C8d
OS07G0480900	Os07g0480900 protein; Putative cysteine proteinase; cDNA clone:001-115-C06, full insert sequence [Source:UniProtKB/TrEMBL;Acc:Q8GVR2]	GO:0008233 peptidase activity GO:0008234 cysteine-type peptidase activity GO:0016787 hydrolase activity GO:0006508 proteolysis	5	1457.5											D10C8d
OS05G0569500	Putative embryo-specific protein Ose731; cDNA clone:J033045K24, full insert sequence [Source:UniProtKB/TrEMBL;Acc:Q6AUN1]	GO:0009737 response to abscisic acid	6	1443											D10C8d
OS06G0612800	Zinc finger A20 and AN1 domain-containing stress-associated protein 8 [Source:UniProtKB/Swiss-Prot;Acc:A3BDI8]	GO:0008270 zinc ion binding GO:0003677 DNA binding GO:0046872 metal ion binding	6	1431											D10C8d
OS02G0644000	Os02g0644000 protein [Source:UniProtKB/TrEMBL;Acc:Q0DZ62]	GO:0004197 cysteine-type endopeptidase activity GO:0006508 proteolysis	5	1421.5											D10C8d
OS11G0210300	Alcohol dehydrogenase 1 [Source:UniProtKB/Swiss-Prot;Acc:Q2R8Z5]	GO:0048037 cofactor binding GO:0001666 response to hypoxia GO:0008270 zinc ion binding GO:0005829 cytosol GO:0046686 response to cadmium ion GO:0016616 oxidoreductase activity, acting on the CH-OH group of donors, NAD or NADP as acceptor GO:0016491 oxidoreductase activity GO:0006970 response to osmotic stress GO:0055114 oxidation-reduction process GO:0009651 response to salt stress GO:0005886 pla…	5	1421.5											D10C8d
OS03G0159600	Os03g0159600 protein; Putative abscisic acid-induced protein; Seed maturation protein, expressed; cDNA clone:002-115-B06, full insert sequence [Source:UniProtKB/TrEMBL;Acc:Q8H8B0]		5	1379.5											D10C8d
OS01G0136100	16.9 kDa class I heat shock protein 1 [Source:UniProtKB/Swiss-Prot;Acc:P27777]	GO:0009408 response to heat GO:0005737 cytoplasm GO:0051259 protein oligomerization	5	1355.5											D10C8d
OS04G0244800	OSJNBa0091C12.3 protein; Os04g0244800 protein; cDNA clone:J023150J09, full insert sequence [Source:UniProtKB/TrEMBL;Acc:Q7XWS9]	GO:0030001 metal ion transport GO:0005886 plasma membrane GO:0046872 metal ion binding	5	1349.5											D10C8d
OS02G0465900	Os02g0465900 protein; Putative OsCTTP; cDNA clone:001-034-G09, full insert sequence; cDNA clone:001-039-G07, full insert sequence; cDNA clone:006-302-G08, full insert sequence; cDNA clone:006-303-C03, full insert sequence; cDNA clone:006-308-B07, full insert sequence; cDNA clone:J023085D08, full insert sequence [Source:UniProtKB/TrEMBL;Acc:Q6K7C2]	GO:0010288 response to lead ion GO:0046686 response to cadmium ion	5	1331.5											D10C8d
OS03G0699000	Oleosin 18 kDa [Source:UniProtKB/Swiss-Prot;Acc:Q10EK7]	GO:0005811 lipid particle GO:0012511 monolayer-surrounded lipid storage body GO:0016021 integral component of membrane GO:0016020 membrane	5	1325.5											D10C8d
OS03G0723400	Expressed protein; Os03g0723400 protein; Putative uncharacterized protein OJ1499_D04.17 [Source:UniProtKB/TrEMBL;Acc:Q75GU1]	GO:0008150 biological_process GO:0003674 molecular_function	5	1319.5											D10C8d
OS03G0168100	Late embryogenesis abundant protein, expressed; Os03g0168100 protein; Putative embryo-specific protein; cDNA clone:J033036H02, full insert sequence [Source:UniProtKB/TrEMBL;Acc:Q8S7U3]	GO:0009062 fatty acid catabolic process GO:0009793 embryo development ending in seed dormancy	4	1304											D10C8d
OS02G0268100	Glutelin type-B 5 [Source:UniProtKB/Swiss-Prot;Acc:Q6ERU3]	GO:0009279 cell outer membrane GO:0006952 defense response GO:0045735 nutrient reservoir activity	5	1301.5											D10C8d
OS06G0681400	Polyubiquitin [Source:UniProtKB/TrEMBL;Acc:Q653X6]	GO:0016874 ligase activity GO:0005737 cytoplasm	4	1274											D10C8d
OS04G0173800	Lectin [Source:UniProtKB/Swiss-Prot;Acc:Q0JF21]	GO:0008061 chitin binding GO:0030246 carbohydrate binding	5	1211.5											D10C8d
OS08G0127900	Os08g0127900 protein; Putative early embryogenesis protein; cDNA clone:001-117-E07, full insert sequence; cDNA clone:002-130-H05, full insert sequence [Source:UniProtKB/TrEMBL;Acc:Q6ZK46]	GO:0045735 nutrient reservoir activity	4	1202											D10C8d
OS05G0489600	ADP-ribosylation factor 2 [Source:UniProtKB/Swiss-Prot;Acc:P51823]	GO:0007264 small GTPase mediated signal transduction GO:0005525 GTP binding GO:0005622 intracellular GO:0000166 nucleotide binding GO:0046686 response to cadmium ion GO:0005773 vacuole GO:0005507 copper ion binding GO:0016020 membrane GO:0005886 plasma membrane GO:0006471 protein ADP-ribosylation GO:0006886 intracellular protein transport GO:0005794 Golgi apparatus GO:0016192 vesicle-mediated tra…	6	1185											D10C8d
OS12G0464400	Oxidoreductase, short chain dehydrogenase/reductase family protein, expressed [Source:UniProtKB/TrEMBL;Acc:Q2QRE6]	GO:0016491 oxidoreductase activity GO:0055114 oxidation-reduction process GO:0008152 metabolic process	6	1131											D10C8d
OS11G0535525	Prolamin; Prolamin, putative, expressed; cDNA, clone: J075195B22, full insert sequence [Source:UniProtKB/TrEMBL;Acc:Q2R363]		5	1097.5											D10C8d
OS01G0149800	Metallothionein-like protein 2A [Source:UniProtKB/Swiss-Prot;Acc:P94029]	GO:0005507 copper ion binding GO:0046872 metal ion binding	5	1091.5											D10C8d
OS11G0454200	Dehydrin Rab16B [Source:UniProtKB/Swiss-Prot;Acc:Q2R4Z5]	GO:0009415 response to water GO:0006950 response to stress	4	1058											D10C8d
OS08G0129800	(RAP Annotation release2) Hypothetical protein; cDNA clone:001-046-F02, full insert sequence [Source:UniProtKB/TrEMBL;Acc:B7EAC5]		5	1037.5											D10C8h
OS11G0115400	Non-specific lipid-transfer protein [Source:UniProtKB/TrEMBL;Acc:Q7XBA6]	GO:0006869 lipid transport GO:0008289 lipid binding GO:0006810 transport	4	1016											D10C8h
OS02G0593700	Os02g0593700 protein; Putative ubiquitin-associated (UBA) protein; cDNA clone:J013072E12, full insert sequence [Source:UniProtKB/TrEMBL;Acc:Q6ZH84]	GO:0008270 zinc ion binding GO:0005515 protein binding	4	998											D10C8d
OS07G0216600	Os07g0216600 protein; Trypsin/amylase inhibitor pUP13-like protein; Trypsin/amylase inhibitor-like protein [Source:UniProtKB/TrEMBL;Acc:Q7X7E6]	GO:0004867 serine-type endopeptidase inhibitor activity	5	989.5											D10C8d
OS03G0130300	ESTs AU069800(E3445); Gamma-thionin PPT, putative, expressed; Os03g0130300 protein; cDNA clone:J023019E10, full insert sequence [Source:UniProtKB/TrEMBL;Acc:Q7F8K7]	GO:0009505 plant-type cell wall GO:0006952 defense response GO:0005886 plasma membrane	5	965.5											D10C8d
OS03G0111300	Non-specific lipid-transfer protein 2 [Source:UniProtKB/Swiss-Prot;Acc:Q10ST8]	GO:0008289 lipid binding GO:0006810 transport	4	956											D10C8h
OS02G0530600	Poly [ADP-ribose] polymerase 3 [Source:UniProtKB/Swiss-Prot;Acc:Q0E0Q3]	GO:0006471 protein ADP-ribosylation GO:0003950 NAD+ ADP-ribosyltransferase activity GO:0005622 intracellular GO:0005634 nucleus	5	845.5											D10C8d
OS03G0266300	17.9 kDa class I heat shock protein [Source:UniProtKB/Swiss-Prot;Acc:Q84Q77]	GO:0006950 response to stress GO:0009408 response to heat GO:0005634 nucleus	5	833.5											D10C8d
OS03G0277300	Heat shock cognate 70 kDa protein, putative, expressed [Source:UniProtKB/TrEMBL;Acc:Q10NA1]	GO:0006950 response to stress GO:0000166 nucleotide binding GO:0005524 ATP binding	5	803.5											D10C8d
OS06G0503400	Reticulon-like protein [Source:UniProtKB/TrEMBL;Acc:Q656J2]	GO:0016021 integral component of membrane GO:0016020 membrane GO:0005789 endoplasmic reticulum membrane	5	755.5											D10C8d
OS05G0381400	Os05g0381400 protein; Putative plasma membrane associated protein; cDNA clone:J033081F22, full insert sequence [Source:UniProtKB/TrEMBL;Acc:Q6L4D2]		4	752											D10C8d
OS02G0250600	Os02g0250600 protein; Putative late embryogenesis abundant domain-containing protein [Source:UniProtKB/TrEMBL;Acc:Q6KA29]		3	736.5											D10C8h
OS06G0341300	Os06g0341300 protein; Putative Late embryogenesis abundant protein D-34; cDNA clone:002-131-G03, full insert sequence [Source:UniProtKB/TrEMBL;Acc:Q5Z9Y8]		3	676.5											D10C8d
OS05G0328800	Prolamin; Putative prolamin 7 [Source:UniProtKB/TrEMBL;Acc:Q5W6A3]		4	668											D10C8d
OS05G0169100	60S ribosomal protein L10-2 [Source:UniProtKB/Swiss-Prot;Acc:Q0DKF0]	GO:0071493 cellular response to UV-B GO:0032502 developmental process GO:0005730 nucleolus GO:0022625 cytosolic large ribosomal subunit GO:0022626 cytosolic ribosome GO:0009941 chloroplast envelope GO:0005840 ribosome GO:0005622 intracellular GO:0003735 structural constituent of ribosome GO:0005773 vacuole GO:0010224 response to UV-B GO:0016020 membrane GO:0009507 chloroplast GO:0006412 translati…	3	652.5											D10C8d
OS03G0244200	Os03g0244200 protein; SCUTL1, putative, expressed; cDNA clone:001-202-E10, full insert sequence [Source:UniProtKB/TrEMBL;Acc:Q10P75]		5	641.5											D10C8h
OS01G0702500	0	GO:0009415 response to water GO:0006950 response to stress	4	632											D10C8d
OS05G0474600	Os05g0474600 protein; Putative aldose reductase; cDNA clone:J013074I15, full insert sequence; cDNA clone:J033111K17, full insert sequence [Source:UniProtKB/TrEMBL;Acc:Q65WW3]	GO:0048573 photoperiodism, flowering GO:0010048 vernalization response GO:0016491 oxidoreductase activity GO:0055114 oxidation-reduction process	4	572											D10C8d
OS06G0701100	Eukaryotic initiation factor 4A-1 [Source:UniProtKB/Swiss-Prot;Acc:P35683]	GO:0008026 ATP-dependent helicase activity GO:0004386 helicase activity GO:0005730 nucleolus GO:0009505 plant-type cell wall GO:0003676 nucleic acid binding GO:0005618 cell wall GO:0000166 nucleotide binding GO:0016787 hydrolase activity GO:0005829 cytosol GO:0046686 response to cadmium ion GO:0016020 membrane GO:0005524 ATP binding GO:0005886 plasma membrane GO:0003743 translation initiation fac…	3	562.5											D30C8d
OS09G0482100	Heat shock protein 81-2 [Source:UniProtKB/Swiss-Prot;Acc:Q69QQ6]	GO:0050821 protein stabilization GO:0071277 cellular response to calcium ion GO:0010286 heat acclimation GO:0048366 leaf development GO:0051082 unfolded protein binding GO:0005730 nucleolus GO:0006950 response to stress GO:0005739 mitochondrion GO:0005618 cell wall GO:0006952 defense response GO:0006457 protein folding GO:0005829 cytosol GO:0048046 apoplast GO:0016020 membrane GO:0009414 response…	1	507.5											D30C8d
OS10G0450900	Glycine-rich cell wall structural protein 2 [Source:UniProtKB/Swiss-Prot;Acc:A3C5A7]	GO:0071555 cell wall organization GO:0005618 cell wall GO:0005576 extracellular region	4	506											D30C8d
OS03G0158500	Os03g0158500 protein; YT521-B-like family protein, expressed [Source:UniProtKB/TrEMBL;Acc:Q10RI4]		1	495.5											D30C8d
OS03G0227800	cDNA clone:001-004-G07, full insert sequence; cDNA clone:J033148J22, full insert sequence [Source:UniProtKB/TrEMBL;Acc:B7E365]		2	493											D10C8d
OS01G0652600	Os01g0652600 protein; Putative ketol-acid reductoisomerase [Source:UniProtKB/TrEMBL;Acc:Q5VPB9]	GO:0009082 branched-chain amino acid biosynthetic process GO:0004455 ketol-acid reductoisomerase activity GO:0050662 coenzyme binding GO:0016853 isomerase activity GO:0016616 oxidoreductase activity, acting on the CH-OH group of donors, NAD or NADP as acceptor GO:0016491 oxidoreductase activity GO:0055114 oxidation-reduction process GO:0008652 cellular amino acid biosynthetic process GO:0046872 m…	1	477.5											D30C8d
OS04G0628100	Polyubiquitin 3 [Source:UniProtKB/Swiss-Prot;Acc:Q58G87]	GO:0005737 cytoplasm GO:0005634 nucleus	1	477.5											ND30C8h
OS06G0633800	Os06g0633800 protein; Putative system A transporter isoform 2; cDNA clone:J033042H02, full insert sequence [Source:UniProtKB/TrEMBL;Acc:Q67VL0]	GO:0016021 integral component of membrane GO:0005773 vacuole GO:0016020 membrane GO:0005886 plasma membrane	1	453.5											D30C8d
OS10G0539600	Calcium-dependent protein kinase isoform 1 [Source:UniProtKB/Swiss-Prot;Acc:P53682]	GO:0005509 calcium ion binding GO:0000166 nucleotide binding GO:0004674 protein serine/threonine kinase activity GO:0016772 transferase activity, transferring phosphorus-containing groups GO:0006468 protein phosphorylation GO:0005524 ATP binding GO:0004672 protein kinase activity GO:0016020 membrane	3	436.5											D10C8d
OS01G0253300	Importin subunit alpha-1a [Source:UniProtKB/Swiss-Prot;Acc:Q71VM4]	GO:0005635 nuclear envelope GO:0005730 nucleolus GO:0015031 protein transport GO:0008565 protein transporter activity GO:0006606 protein import into nucleus GO:0006810 transport GO:0005618 cell wall GO:0005829 cytosol GO:0005737 cytoplasm GO:0005634 nucleus GO:0016032 viral process GO:0048471 perinuclear region of cytoplasm	1	435.5											D30C8d
OS03G0178000	Elongation factor 1-alpha [Source:UniProtKB/Swiss-Prot;Acc:O64937]	GO:0006414 translational elongation GO:0003746 translation elongation factor activity GO:0005730 nucleolus GO:0006184 obsolete GTP catabolic process GO:0003924 GTPase activity GO:0005739 mitochondrion GO:0005525 GTP binding GO:0000166 nucleotide binding GO:0046686 response to cadmium ion GO:0005773 vacuole GO:0016020 membrane GO:0009507 chloroplast GO:0005886 plasma membrane GO:0005737 cytoplasm …	2	433											D30C8d
OS09G0511600	Beta-glucosidase 31 [Source:UniProtKB/Swiss-Prot;Acc:B7F7K7]	GO:0008422 beta-glucosidase activity GO:0005975 carbohydrate metabolic process	3	430.5											D10C8d
OS03G0141200	Beta-amylase [Source:UniProtKB/TrEMBL;Acc:Q10RZ1]	GO:0005983 starch catabolic process GO:0016161 beta-amylase activity GO:0000272 polysaccharide catabolic process GO:0016798 hydrolase activity, acting on glycosyl bonds GO:0016787 hydrolase activity GO:0005829 cytosol GO:0009414 response to water deprivation GO:0005975 carbohydrate metabolic process GO:0003824 catalytic activity GO:0005634 nucleus GO:0008152 metabolic process	4	428											D10C8d
OS01G0111600	Os01g0111600 protein; Putative SP2G; cDNA clone:002-169-A04, full insert sequence [Source:UniProtKB/TrEMBL;Acc:Q9ASJ1]	GO:0010030 positive regulation of seed germination GO:0009737 response to abscisic acid GO:0005634 nucleus	1	393.5											D30C8d
OS03G0322900	Late embryogenesis abundant protein 1 [Source:UniProtKB/Swiss-Prot;Acc:A3AHG5]	GO:0050826 response to freezing GO:0005634 nucleus	4	386											D10C8d
OS02G0121300	Peptidyl-prolyl cis-trans isomerase [Source:UniProtKB/TrEMBL;Acc:Q6ZH98]	GO:0016853 isomerase activity GO:0006457 protein folding GO:0003755 peptidyl-prolyl cis-trans isomerase activity GO:0000413 protein peptidyl-prolyl isomerization GO:0048046 apoplast GO:0046686 response to cadmium ion GO:0009507 chloroplast GO:0005886 plasma membrane	3	376.5											D10C8d
OS02G0587000	Glycine-rich protein; Os02g0587000 protein; Putative glycine-rich protein; cDNA clone:001-103-D05, full insert sequence [Source:UniProtKB/TrEMBL;Acc:Q6YY09]		2	367											D10C8d
OS06G0688100	Os06g0688100 protein; Putative RNA polymerase I transcription factor RRN3; cDNA clone:J033026O11, full insert sequence [Source:UniProtKB/TrEMBL;Acc:Q653F3]	GO:0006413 translational initiation GO:0003743 translation initiation factor activity	1	363.5											D30C8d
OS05G0562200	Protein DEHYDRATION-INDUCED 19 [Source:UniProtKB/Swiss-Prot;Acc:Q688X9]		1	357.5											D30C8d
OS01G0566900	Egalitarian-like; Os01g0566900 protein; cDNA clone:J023047H21, full insert sequence [Source:UniProtKB/TrEMBL;Acc:Q657K3]	GO:0008408 3'-5' exonuclease activity GO:0003723 RNA binding GO:0006139 nucleobase-containing compound metabolic process GO:0006623 protein targeting to vacuole GO:0016192 vesicle-mediated transport GO:0005622 intracellular GO:0003676 nucleic acid binding	1	351.5											D30C8d
OS08G0473600	Alpha-amylase isozyme 3E [Source:UniProtKB/Swiss-Prot;Acc:P27934]	GO:0009739 response to gibberellin GO:0004556 alpha-amylase activity GO:0009737 response to abscisic acid GO:0005509 calcium ion binding GO:0048046 apoplast GO:0043169 cation binding GO:0005975 carbohydrate metabolic process GO:0003824 catalytic activity GO:0005987 sucrose catabolic process GO:0005983 starch catabolic process	1	351.5											D10C8d
OS04G0349500	40S ribosomal protein S8 [Source:UniProtKB/TrEMBL;Acc:Q0JDZ7]	GO:0000462 maturation of SSU-rRNA from tricistronic rRNA transcript (SSU-rRNA, 5.8S rRNA, LSU-rRNA) GO:0006414 translational elongation GO:0022627 cytosolic small ribosomal subunit GO:0030529 ribonucleoprotein complex GO:0005840 ribosome GO:0005622 intracellular GO:0003735 structural constituent of ribosome GO:0006412 translation	2	337											D30C8d
OS12G0632000	Glycine-rich RNA-binding protein GRP1A, putative, expressed; Os12g0632000 protein; cDNA, clone: J100087I01, full insert sequence [Source:UniProtKB/TrEMBL;Acc:Q2QLR2]	GO:0010501 RNA secondary structure unwinding GO:0003690 double-stranded DNA binding GO:0032508 DNA duplex unwinding GO:0045087 innate immune response GO:0003697 single-stranded DNA binding GO:0006406 mRNA export from nucleus GO:0009737 response to abscisic acid GO:0005730 nucleolus GO:0010119 regulation of stomatal movement GO:0003676 nucleic acid binding GO:0010228 vegetative to reproductive pha…	1	333.5											D30C8d
OS03G0648400	DNAJ-like protein; DnaJ protein; DnaJ protein, putative; DnaJ protein, putative, expressed; Os03g0648400 protein; cDNA clone:001-012-E01, full insert sequence [Source:UniProtKB/TrEMBL;Acc:Q84PD0]	GO:0051082 unfolded protein binding GO:0031072 heat shock protein binding GO:0006457 protein folding GO:0009408 response to heat GO:0005524 ATP binding GO:0046872 metal ion binding	1	327.5											D30C8d
OS12G0190000	Os12g0190000 protein; VTC2, putative, expressed [Source:UniProtKB/TrEMBL;Acc:Q2QWM9]	GO:0080048 GDP-D-glucose phosphorylase activity GO:0010475 galactose-1-phosphate guanylyltransferase (GDP) activity GO:0010474 glucose-1-phosphate guanylyltransferase (GDP) activity GO:0010473 GDP-galactose:myoinositol-1-phosphate guanylyltransferase activity GO:0010472 GDP-galactose:glucose-1-phosphate guanylyltransferase activity GO:0010471 GDP-galactose:mannose-1-phosphate guanylyltransferase …	1	321.5											ND30C8h
OS06G0324400	Os06g0324400 protein; Putative uncharacterized protein P0421H01.27; cDNA clone:001-120-D12, full insert sequence [Source:UniProtKB/TrEMBL;Acc:Q5Z771]	GO:0009790 embryo development	3	316.5											D10C8d
OS01G0907600	Cysteine endopeptidase; Os01g0907600 protein; Putative cysteine proteinase; Uncharacterized protein [Source:UniProtKB/TrEMBL;Acc:Q7F3A8]	GO:0008233 peptidase activity GO:0008234 cysteine-type peptidase activity GO:0016787 hydrolase activity GO:0006508 proteolysis	1	309.5											D30C8d
OS03G0599800	UDP-arabinopyranose mutase 1 [Source:UniProtKB/Swiss-Prot;Acc:Q8H8T0]	GO:0052691 UDP-arabinopyranose mutase activity GO:0030244 cellulose biosynthetic process GO:0005794 Golgi apparatus GO:0071555 cell wall organization GO:0016866 intramolecular transferase activity	1	309.5											ND30C8h
OS03G0177900	Elongation factor 1-alpha [Source:UniProtKB/Swiss-Prot;Acc:O64937]	GO:0006414 translational elongation GO:0003746 translation elongation factor activity GO:0005730 nucleolus GO:0006184 obsolete GTP catabolic process GO:0003924 GTPase activity GO:0005739 mitochondrion GO:0005525 GTP binding GO:0000166 nucleotide binding GO:0046686 response to cadmium ion GO:0005773 vacuole GO:0016020 membrane GO:0009507 chloroplast GO:0005886 plasma membrane GO:0005737 cytoplasm …	2	307											D30C8d
OS05G0373900	'putative peptide chain release factor subunit 1 (ERF1), PF03463'; Os05g0373900 protein; Putative peptide chain release factor subunit 1 (ERF1); cDNA clone:002-112-G01, full insert sequence [Source:UniProtKB/TrEMBL;Acc:Q75K79]	GO:0016149 translation release factor activity, codon specific GO:0006415 translational termination GO:0005886 plasma membrane GO:0005737 cytoplasm	3	298.5											D10C8h
OS05G0111300	Metallothionein-like protein 2C [Source:UniProtKB/Swiss-Prot;Acc:A3AZ88]	GO:0046872 metal ion binding GO:0005829 cytosol	2	295											D30C8d
OS04G0670200	Oryzain beta chain [Source:UniProtKB/Swiss-Prot;Acc:P25777]	GO:0008233 peptidase activity GO:0008234 cysteine-type peptidase activity GO:0016787 hydrolase activity GO:0006508 proteolysis	1	285.5											ND30C8h
OS08G0327700	Os08g0327700 protein; Putative seed maturation protein; cDNA clone:002-135-A01, full insert sequence [Source:UniProtKB/TrEMBL;Acc:Q6Z0I0]	GO:0009790 embryo development	2	283											D10C8h
OS01G0743500	Malic enzyme [Source:UniProtKB/TrEMBL;Acc:Q5JKW5]	GO:0051287 NAD binding GO:0004470 malic enzyme activity GO:0016616 oxidoreductase activity, acting on the CH-OH group of donors, NAD or NADP as acceptor GO:0006108 malate metabolic process GO:0016491 oxidoreductase activity GO:0055114 oxidation-reduction process GO:0046872 metal ion binding GO:0004471 malate dehydrogenase (decarboxylating) (NAD+) activity	3	280.5											D10C8d
OS07G0678600	CBL-interacting protein kinase 2 [Source:UniProtKB/Swiss-Prot;Acc:Q7X996]	GO:0000166 nucleotide binding GO:0016740 transferase activity GO:0007165 signal transduction GO:0004674 protein serine/threonine kinase activity GO:0016772 transferase activity, transferring phosphorus-containing groups GO:0016310 phosphorylation GO:0016301 kinase activity GO:0006468 protein phosphorylation GO:0005524 ATP binding GO:0004672 protein kinase activity	1	279.5											ND30C8h
OS02G0718900	ADP,ATP carrier protein, mitochondrial [Source:UniProtKB/Swiss-Prot;Acc:P31691]	GO:0015865 purine nucleotide transport GO:0005743 mitochondrial inner membrane GO:0005730 nucleolus GO:0009941 chloroplast envelope GO:0016021 integral component of membrane GO:0006810 transport GO:0005215 transporter activity GO:0005618 cell wall GO:0005773 vacuole GO:0005507 copper ion binding GO:0016020 membrane GO:0055085 transmembrane transport GO:0009507 chloroplast GO:0005886 plasma membra…	1	273.5											ND30C8h
OS04G0549600	Os04g0549600 protein; cDNA clone:J033075M11, full insert sequence [Source:UniProtKB/TrEMBL;Acc:Q0JB88]	GO:0031072 heat shock protein binding GO:0051082 unfolded protein binding GO:0006950 response to stress GO:0006457 protein folding GO:0009408 response to heat GO:0005524 ATP binding GO:0003682 chromatin binding GO:0003677 DNA binding GO:0046872 metal ion binding	1	273.5											D30C8d
OS03G0336100	Os03g0336100 protein [Source:UniProtKB/TrEMBL;Acc:Q0DS36]	GO:0045735 nutrient reservoir activity GO:0009506 plasmodesma GO:0008150 biological_process	4	272											D10C8d
OS05G0138300	Putative uncharacterized protein OSJNBa0069I13.5 [Source:UniProtKB/TrEMBL;Acc:Q6AT94]		1	267.5											ND30C8h
OS03G0192700	Inositol-3-phosphate synthase [Source:UniProtKB/Swiss-Prot;Acc:O64437]	GO:0006021 inositol biosynthetic process GO:0004512 inositol-3-phosphate synthase activity GO:0006659 phosphatidylserine biosynthetic process GO:0009791 post-embryonic development GO:0051607 defense response to virus GO:0009644 response to high light intensity GO:0050832 defense response to fungus GO:0010264 myo-inositol hexakisphosphate biosynthetic process GO:0008654 phospholipid biosynthetic p…	1	261.5											D10C8d
OS04G0677500	Pyruvate kinase [Source:UniProtKB/TrEMBL;Acc:Q7XKB5]	GO:0030955 potassium ion binding GO:0004743 pyruvate kinase activity GO:0046686 response to cadmium ion GO:0006096 glycolytic process GO:0016740 transferase activity GO:0016310 phosphorylation GO:0016301 kinase activity GO:0003824 catalytic activity GO:0005886 plasma membrane GO:0000287 magnesium ion binding	1	261.5											ND30C8h
OS05G0498700	Os05g0498700 protein; Putative B2 protein; Putative uncharacterized protein OJ1057_B02.1 [Source:UniProtKB/TrEMBL;Acc:Q6L4U7]	GO:0008150 biological_process GO:0003674 molecular_function	1	261.5											D30C8d
OS06G0686700	0	NA	2	253											D30C8d
OS07G0422100	Os07g0422100 protein; Putative plasma membrane associated protein; cDNA clone:001-118-B01, full insert sequence [Source:UniProtKB/TrEMBL;Acc:Q7EY17]		2	247											D10C8h
OS10G0177200	39 kDa EF-Hand containing protein, putative, expressed; Os10g0177200 protein; cDNA clone:001-124-H07, full insert sequence; cDNA clone:J033116D13, full insert sequence [Source:UniProtKB/TrEMBL;Acc:Q33AI7]	GO:0005509 calcium ion binding	1	243.5											D10C8d
OS02G0503400	Os02g0503400 protein; Putative 60S ribosomal protein L35; cDNA clone:001-025-A09, full insert sequence; cDNA clone:002-157-D08, full insert sequence [Source:UniProtKB/TrEMBL;Acc:Q6K667]	GO:0005730 nucleolus GO:0022625 cytosolic large ribosomal subunit GO:0022626 cytosolic ribosome GO:0005840 ribosome GO:0005622 intracellular GO:0003735 structural constituent of ribosome GO:0006412 translation GO:0005886 plasma membrane	1	237.5											D30C8d
OS05G0420600	Cytochrome c [Source:UniProtKB/Swiss-Prot;Acc:Q0DI31]	GO:0070469 respiratory chain GO:0005739 mitochondrion GO:0005507 copper ion binding GO:0020037 heme binding GO:0009055 electron carrier activity GO:0005506 iron ion binding GO:0055114 oxidation-reduction process GO:0005886 plasma membrane GO:0046872 metal ion binding GO:0005758 mitochondrial intermembrane space	1	237.5											ND30C8h
OS12G0136500	0	NA	1	231.5											D30C8d
OS03G0352400	Nuclear/nucleolar GTPase 2 [Source:UniProtKB/Swiss-Prot;Acc:Q10LF7]	GO:0042254 ribosome biogenesis GO:0005730 nucleolus GO:0006184 obsolete GTP catabolic process GO:0003924 GTPase activity GO:0005525 GTP binding GO:0008152 metabolic process	1	225.5											D30C8d
OS11G0139700	Putative uncharacterized protein [Source:UniProtKB/TrEMBL;Acc:Q2RAS5]		1	219.5											D30C8d
OS02G0242600	Glutelin [Source:UniProtKB/TrEMBL;Acc:Q6ESW6]	GO:0045735 nutrient reservoir activity	2	217											D10C8h
OS06G0110200	Os06g0110200 protein; Putative uncharacterized protein OSJNBa0004I20.22; Putative uncharacterized protein P0514G12.46; cDNA clone:002-135-D09, full insert sequence [Source:UniProtKB/TrEMBL;Acc:Q8H683]	GO:0009790 embryo development	3	214.5											D10C8d
OS01G0736900	Reticulon-like protein [Source:UniProtKB/TrEMBL;Acc:Q8S2K0]	GO:0016021 integral component of membrane GO:0016020 membrane GO:0005789 endoplasmic reticulum membrane	1	213.5											ND30C8h
OS09G0258600	Os09g0258600 protein; Putative ribosomal protein L17; cDNA clone:001-047-A12, full insert sequence; cDNA clone:J013048E22, full insert sequence; cDNA clone:J023134I03, full insert sequence [Source:UniProtKB/TrEMBL;Acc:Q6K1W6]	GO:0005730 nucleolus GO:0030529 ribonucleoprotein complex GO:0022625 cytosolic large ribosomal subunit GO:0022626 cytosolic ribosome GO:0015934 large ribosomal subunit GO:0005840 ribosome GO:0005622 intracellular GO:0003735 structural constituent of ribosome GO:0005773 vacuole GO:0016020 membrane GO:0009507 chloroplast GO:0006412 translation GO:0005886 plasma membrane	1	207.5											D30C8d
OS05G0405000	Pyruvate, phosphate dikinase 1, chloroplastic [Source:UniProtKB/Swiss-Prot;Acc:Q6AVA8]	GO:0050242 pyruvate, phosphate dikinase activity GO:0006090 pyruvate metabolic process GO:0016772 transferase activity, transferring phosphorus-containing groups GO:0016310 phosphorylation GO:0016301 kinase activity GO:0005524 ATP binding GO:0009570 chloroplast stroma GO:0003824 catalytic activity GO:0005634 nucleus GO:0005829 cytosol GO:0015979 photosynthesis GO:0046872 metal ion binding	2	205											D10C8h
OS01G0124200	Bowman-Birk type proteinase inhibitor A; Os01g0124200 protein; cDNA clone:001-035-D09, full insert sequence; cDNA clone:006-202-G03, full insert sequence; cDNA clone:J013096H09, full insert sequence [Source:UniProtKB/TrEMBL;Acc:A5HEI2]	GO:0030414 peptidase inhibitor activity GO:0010466 negative regulation of peptidase activity GO:0004867 serine-type endopeptidase inhibitor activity GO:0005576 extracellular region	1	201.5											ND30C8h
OS07G0186000	Thioredoxin H1 [Source:UniProtKB/Swiss-Prot;Acc:Q0D840]	GO:0009409 response to cold GO:0055114 oxidation-reduction process GO:0004857 enzyme inhibitor activity GO:0016671 oxidoreductase activity, acting on a sulfur group of donors, disulfide as acceptor GO:0006662 glycerol ether metabolic process GO:0015035 protein disulfide oxidoreductase activity GO:0045454 cell redox homeostasis GO:0005829 cytosol GO:0006457 protein folding GO:0006979 response to o…	1	195.5											ND30C8h
OS07G0298900	Os07g0298900 protein; Putative heavy-metal-associated domain-containing protein [Source:UniProtKB/TrEMBL;Acc:Q6YSW8]	GO:0006825 copper ion transport GO:0030001 metal ion transport GO:0005507 copper ion binding GO:0046872 metal ion binding	1	165.5											D30C8d
OS06G0728000	HMG protein; HMGB1; Os06g0728000 protein; cDNA clone:001-047-C12, full insert sequence [Source:UniProtKB/TrEMBL;Acc:Q5Z7N3]		2	157											D10C8d
OS11G0432900	Os11g0432900 protein; Serine carboxypeptidase family protein, expressed [Source:UniProtKB/TrEMBL;Acc:Q2R5M2]	GO:0004180 carboxypeptidase activity GO:0004185 serine-type carboxypeptidase activity GO:0006508 proteolysis	1	153.5											D30C8d
OS11G0455500	Adenosylhomocysteinase [Source:UniProtKB/TrEMBL;Acc:Q0ISV7]	GO:0004013 adenosylhomocysteinase activity GO:0006730 one-carbon metabolic process GO:0016441 posttranscriptional gene silencing GO:0006346 methylation-dependent chromatin silencing GO:0016787 hydrolase activity GO:0005773 vacuole GO:0005507 copper ion binding GO:0016020 membrane GO:0005886 plasma membrane	1	153.5											ND30C8h
OS05G0411600	Putative uncharacterized protein [Source:UniProtKB/TrEMBL;Acc:Q84PA5]	GO:0003676 nucleic acid binding	1	147.5											D30C8d
OS02G0827300	Os02g0827300 protein; Putative splicing factor 3B subunit 2 [Source:UniProtKB/TrEMBL;Acc:Q6K7Q7]	GO:0005634 nucleus	1	135.5											D30C8d
OS09G0520700	DEAD-box ATP-dependent RNA helicase 7 [Source:UniProtKB/Swiss-Prot;Acc:Q650T9]	GO:0051604 protein maturation GO:0017151 DEAD/H-box RNA helicase binding GO:0016070 RNA metabolic process GO:0008026 ATP-dependent helicase activity GO:0004386 helicase activity GO:0005730 nucleolus GO:0001510 RNA methylation GO:0003723 RNA binding GO:0003676 nucleic acid binding GO:0000166 nucleotide binding GO:0016787 hydrolase activity GO:0005524 ATP binding GO:0005634 nucleus	1	129.5											D30C8d
OS01G0840100	70 kDa heat shock protein; 70kDa heat shock protein; Os01g0840100 protein; Putative HSP70; Uncharacterized protein; cDNA, clone: J100050G20, full insert sequence [Source:UniProtKB/TrEMBL;Acc:Q943K7]	GO:0006950 response to stress GO:0000166 nucleotide binding GO:0005524 ATP binding	1	123.5											D30C8d
OS04G0526600	Alpha-amylase/subtilisin inhibitor [Source:UniProtKB/Swiss-Prot;Acc:P29421]	GO:0010951 negative regulation of endopeptidase activity GO:0004866 endopeptidase inhibitor activity GO:0004867 serine-type endopeptidase inhibitor activity GO:0015066 alpha-amylase inhibitor activity	2	115											D10C8h
OS04G0667800	OSJNBa0043A12.6 protein; Os04g0667800 protein; cDNA clone:002-157-A01, full insert sequence [Source:UniProtKB/TrEMBL;Acc:Q7XR79]	GO:0016874 ligase activity GO:0016881 acid-amino acid ligase activity GO:0006511 ubiquitin-dependent protein catabolic process GO:0005886 plasma membrane GO:0005737 cytoplasm GO:0005634 nucleus GO:0043161 proteasome-mediated ubiquitin-dependent protein catabolic process GO:0051510 regulation of unidimensional cell growth GO:0043248 proteasome assembly GO:0051788 response to misfolded protein GO:0…	1	111.5											D30C8d
OS04G0618400	Os04g0618400 protein; cDNA clone:002-136-A06, full insert sequence [Source:UniProtKB/TrEMBL;Acc:A3AXG4]		2	109											ND10C8d
OS08G0191700	Lactoylglutathione lyase [Source:UniProtKB/Swiss-Prot;Acc:Q948T6]	GO:0004462 lactoylglutathione lyase activity GO:0046872 metal ion binding	2	103											D10C8h
OS03G0699200	Os03g0699200 protein; Pescadillo N-terminus family protein, expressed; Pescadillo-like protein; cDNA clone:J013069A12, full insert sequence [Source:UniProtKB/TrEMBL;Acc:Q851S7]	GO:0003713 transcription coactivator activity GO:0051604 protein maturation GO:0042254 ribosome biogenesis GO:0005730 nucleolus GO:0006606 protein import into nucleus GO:0005622 intracellular GO:0006364 rRNA processing GO:0005634 nucleus GO:0005654 nucleoplasm GO:0000463 maturation of LSU-rRNA from tricistronic rRNA transcript (SSU-rRNA, 5.8S rRNA, LSU-rRNA) GO:0000466 maturation of 5.8S rRNA fro…	1	99.5											D30C8d
OS10G0478200	Malate dehydrogenase, cytoplasmic [Source:UniProtKB/Swiss-Prot;Acc:Q7XDC8]	GO:0048046 apoplast GO:0046686 response to cadmium ion GO:0044262 cellular carbohydrate metabolic process GO:0030060 L-malate dehydrogenase activity GO:0016616 oxidoreductase activity, acting on the CH-OH group of donors, NAD or NADP as acceptor GO:0016615 malate dehydrogenase activity GO:0010043 response to zinc ion GO:0006108 malate metabolic process GO:0006099 tricarboxylic acid cycle GO:00057…	1	99.5											ND30C8h
OS05G0580000	Glucose-1-phosphate adenylyltransferase [Source:UniProtKB/TrEMBL;Acc:Q688T8]	GO:0010170 glucose-1-phosphate adenylyltransferase complex GO:0008878 glucose-1-phosphate adenylyltransferase activity GO:0019252 starch biosynthetic process GO:0016779 nucleotidyltransferase activity GO:0016740 transferase activity GO:0005978 glycogen biosynthetic process GO:0009507 chloroplast GO:0003824 catalytic activity GO:0008152 metabolic process GO:0009058 biosynthetic process	2	97											D10C8d
OS01G0172400	Phospholipase D alpha 1 [Source:UniProtKB/Swiss-Prot;Acc:Q43007]	GO:0046470 phosphatidylcholine metabolic process GO:0004630 phospholipase D activity GO:0003824 catalytic activity GO:0005509 calcium ion binding GO:0016020 membrane GO:0005515 protein binding GO:0030136 clathrin-coated vesicle GO:0005546 phosphatidylinositol-4,5-bisphosphate binding GO:0009789 positive regulation of abscisic acid-activated signaling pathway GO:0070290 N-acylphosphatidylethanolam…	1	93.5											D30C8d
OS04G0650000	Os04g0650000 protein [Source:UniProtKB/TrEMBL;Acc:Q0J9I6]	GO:0008234 cysteine-type peptidase activity GO:0006508 proteolysis	1	93.5											ND30C8h
OS05G0331532	Os05g0331550 protein; Prolamin; cDNA, clone: J075154I15, full insert sequence [Source:UniProtKB/TrEMBL;Acc:A1YQF0]		2	85											D10C8h
OS11G0199200	Protein disulfide isomerase-like 1-1 [Source:UniProtKB/Swiss-Prot;Acc:Q53LQ0]	GO:0006662 glycerol ether metabolic process GO:0045454 cell redox homeostasis GO:0015035 protein disulfide oxidoreductase activity GO:0016853 isomerase activity GO:0009055 electron carrier activity GO:0005783 endoplasmic reticulum GO:0009960 endosperm development GO:0005788 endoplasmic reticulum lumen GO:0003756 protein disulfide isomerase activity GO:0034976 response to endoplasmic reticulum str…	1	81.5											D30C8h
OS03G0276500	70 kDa heat shock protein; Heat shock cognate 70 kDa protein, putative, expressed; Os03g0276500 protein; cDNA clone:J023139H01, full insert sequence [Source:UniProtKB/TrEMBL;Acc:Q10NA9]	GO:0006950 response to stress GO:0000166 nucleotide binding GO:0005524 ATP binding	1	75.5											ND30C8h
OS03G0432100	0		1	75.5											D30C8d
OS03G0157700	Os03g0157700 protein [Source:UniProtKB/TrEMBL;Acc:Q0DV08]		1	69.5											D30C8h
OS04G0508300	Glutaredoxin-C6 [Source:UniProtKB/Swiss-Prot;Acc:P55142]	GO:0045454 cell redox homeostasis GO:0015035 protein disulfide oxidoreductase activity GO:0009055 electron carrier activity GO:0005737 cytoplasm	1	69.5											D10C8d
OS06G0727200	Catalase isozyme B [Source:UniProtKB/Swiss-Prot;Acc:Q0D9C4]	GO:0009648 photoperiodism GO:0004096 catalase activity GO:0009970 cellular response to sulfate starvation GO:0010319 stromule GO:0009737 response to abscisic acid GO:0006995 cellular response to nitrogen starvation GO:0042744 hydrogen peroxide catabolic process GO:0050897 cobalt ion binding GO:0005739 mitochondrion GO:0045454 cell redox homeostasis GO:0004601 peroxidase activity GO:0022626 cytoso…	1	69.5											ND30C8h
OS01G0644200	Little protein 1; Os01g0644200 protein; Uncharacterized protein [Source:UniProtKB/TrEMBL;Acc:Q6QB11]		1	63.5											D10C8d
OS04G0390800	Os04g0390800 protein [Source:UniProtKB/TrEMBL;Acc:Q0JDN0]	GO:0016491 oxidoreductase activity GO:0055114 oxidation-reduction process GO:0008152 metabolic process	2	61											D10C8h
OS05G0432200	Os05g0432200 protein; Putative gibberellin regulated protein; Putative uncharacterized protein OJ1378_A04.9 [Source:UniProtKB/TrEMBL;Acc:Q6I5U9]		2	61											D10C8h
OS01G0633100	Glucose-1-phosphate adenylyltransferase [Source:UniProtKB/TrEMBL;Acc:Q7G065]	GO:0010170 glucose-1-phosphate adenylyltransferase complex GO:0008878 glucose-1-phosphate adenylyltransferase activity GO:0019252 starch biosynthetic process GO:0016779 nucleotidyltransferase activity GO:0016740 transferase activity GO:0005978 glycogen biosynthetic process GO:0009507 chloroplast GO:0003824 catalytic activity GO:0008152 metabolic process GO:0009058 biosynthetic process	1	57.5											D30C8h
OS06G0698300	Probable protein phosphatase 2C 59 [Source:UniProtKB/Swiss-Prot;Acc:Q5Z6F5]	GO:0004722 protein serine/threonine phosphatase activity GO:0006470 protein dephosphorylation GO:0046872 metal ion binding	1	57.5											D10C8h
OS07G0614500	Elongation factor 1-delta 1 [Source:UniProtKB/Swiss-Prot;Acc:Q40680]	GO:0006414 translational elongation GO:0003746 translation elongation factor activity GO:0005853 eukaryotic translation elongation factor 1 complex GO:0046686 response to cadmium ion GO:0006412 translation GO:0005886 plasma membrane	1	57.5											D30C8d
OS01G0896700	60S ribosomal protein L5-2 [Source:UniProtKB/Swiss-Prot;Acc:Q8L4L4]	GO:0010015 root morphogenesis GO:0009955 adaxial/abaxial pattern specification GO:0008283 cell proliferation GO:0008097 5S rRNA binding GO:0005730 nucleolus GO:0022625 cytosolic large ribosomal subunit GO:0022626 cytosolic ribosome GO:0005840 ribosome GO:0005622 intracellular GO:0003735 structural constituent of ribosome GO:0005773 vacuole GO:0016020 membrane GO:0009965 leaf morphogenesis GO:0009…	2	55											D30C8d
OS01G0661500	Os01g0661500 protein [Source:UniProtKB/TrEMBL;Acc:Q0JKN5]	GO:0005840 ribosome GO:0005622 intracellular GO:0003735 structural constituent of ribosome GO:0006511 ubiquitin-dependent protein catabolic process GO:0006412 translation GO:0003674 molecular_function GO:0070536 protein K63-linked deubiquitination GO:0071108 protein K48-linked deubiquitination	1	51.5											D30C8d
OS05G0468800	Os05g0468800 protein [Source:UniProtKB/TrEMBL;Acc:Q0DHF7]	GO:0008429 phosphatidylethanolamine binding GO:0010264 myo-inositol hexakisphosphate biosynthetic process GO:0010162 seed dormancy process GO:0045893 positive regulation of transcription, DNA-templated GO:0008150 biological_process	1	51.5											ND10C8d
OS03G0758800	Eukaryotic translation initiation factor 5A-2, putative, expressed; Os03g0758800 protein; Translation initiation factor 5A; cDNA clone:001-009-G06, full insert sequence; cDNA clone:J033038B14, full insert sequence [Source:UniProtKB/TrEMBL;Acc:Q9AUW3]	GO:0045905 positive regulation of translational termination GO:0045901 positive regulation of translational elongation GO:0043022 ribosome binding GO:0034050 host programmed cell death induced by symbiont GO:0006452 translational frameshifting GO:0012501 programmed cell death GO:0008612 peptidyl-lysine modification to peptidyl-hypusine GO:0003746 translation elongation factor activity GO:0009617 …	1	45.5											ND30C8h
OS01G0275600	Protein argonaute 4A [Source:UniProtKB/Swiss-Prot;Acc:Q9SDG8]	GO:0003676 nucleic acid binding GO:0031047 gene silencing by RNA	1	39.5											D10C8d
OS02G0601300	Glyceraldehyde-3-phosphate dehydrogenase 3, cytosolic [Source:UniProtKB/Swiss-Prot;Acc:Q6K5G8]	GO:0010154 fruit development GO:0009744 response to sucrose GO:0048316 seed development GO:0005730 nucleolus GO:0005740 mitochondrial envelope GO:0016620 oxidoreductase activity, acting on the aldehyde or oxo group of donors, NAD or NADP as acceptor GO:0006950 response to stress GO:0005739 mitochondrion GO:0005618 cell wall GO:0008270 zinc ion binding GO:0006979 response to oxidative stress GO:00…	1	33.5											ND10C8d
OS03G0623100	Os03g0623100 protein [Source:UniProtKB/TrEMBL;Acc:Q0DQ87]	GO:0008150 biological_process GO:0003674 molecular_function	1	27.5											D10C8h
OS08G0386800	Putative uncharacterized protein P0434E03.16-2 [Source:UniProtKB/TrEMBL;Acc:Q6ZA14]	GO:0016021 integral component of membrane GO:0006810 transport GO:0016020 membrane	1	27.5											D30C8d
OS09G0433900	Os09g0433900 protein; Putative alanine aminotransferase; cDNA clone:002-125-F01, full insert sequence [Source:UniProtKB/TrEMBL;Acc:Q69PH8]	GO:0019481 L-alanine catabolic process, by transamination GO:0001666 response to hypoxia GO:0005739 mitochondrion GO:0046686 response to cadmium ion GO:0030170 pyridoxal phosphate binding GO:0016740 transferase activity GO:0008483 transaminase activity GO:0005507 copper ion binding GO:0005524 ATP binding GO:0009507 chloroplast GO:0003824 catalytic activity GO:0009058 biosynthetic process	1	21.5											D30C8d
OS02G0523500	Os02g0523500 protein; RNA binding protein Rp120 [Source:UniProtKB/TrEMBL;Acc:Q6H547]	GO:0016442 RISC complex GO:0009686 gibberellin biosynthetic process GO:0009306 protein secretion GO:0005635 nuclear envelope GO:0009845 seed germination GO:0006950 response to stress GO:0031047 gene silencing by RNA GO:0016788 hydrolase activity, acting on ester bonds GO:0003676 nucleic acid binding GO:0005618 cell wall GO:0005829 cytosol GO:0046686 response to cadmium ion GO:0005783 endoplasmic …	1	15.5											D30C8d
OS08G0465800	Putative glutamate decarboxylase; cDNA clone:J023065G12, full insert sequence [Source:UniProtKB/TrEMBL;Acc:Q6YSB2]	GO:0006536 glutamate metabolic process GO:0004351 glutamate decarboxylase activity GO:0016831 carboxy-lyase activity GO:0019752 carboxylic acid metabolic process GO:0030170 pyridoxal phosphate binding GO:0003824 catalytic activity GO:0016829 lyase activity	1	15.5											D10C8d
OS03G0277500	Os03g0277500 protein [Source:UniProtKB/TrEMBL;Acc:Q0DT04]	GO:0003824 catalytic activity GO:0008152 metabolic process	1	9.5											ND10C8d
OS09G0109600	Os09g0109600 protein; Putative uncharacterized protein P0501E09.29; cDNA clone:001-117-H11, full insert sequence [Source:UniProtKB/TrEMBL;Acc:Q6YWA6]		1	9.5											D10C8h
OS08G0500700	Putative heat shock protein 82 [Source:UniProtKB/TrEMBL;Acc:Q5QLP0]	GO:0050821 protein stabilization GO:0071277 cellular response to calcium ion GO:0010286 heat acclimation GO:0048366 leaf development GO:0051082 unfolded protein binding GO:0005730 nucleolus GO:0006950 response to stress GO:0005739 mitochondrion GO:0005618 cell wall GO:0006952 defense response GO:0006457 protein folding GO:0005829 cytosol GO:0048046 apoplast GO:0016020 membrane GO:0009414 response…	1	3.5											ND30C8h

## Sheet: consist hi exp set
rank	Group	Gene.description	GO_tutte_info_RISO	Count	Rank Sum
1	OS07G0206500	13 kDa prolamin; Os07g0206500 protein; Prolamin [Source:UniProtKB/TrEMBL;Acc:Q6ZIX4]	GO:0045735 nutrient reservoir activity	6	3543											D10C8d
2	OS01G0762500	Glutelin type-A 1 [Source:UniProtKB/Swiss-Prot;Acc:P07728]	GO:0045735 nutrient reservoir activity	6	3507			Kruskal-Wallis Test Statistic = 448.620								D10C8d
3	OS07G0206400	13 kDa prolamin C [Source:UniProtKB/Swiss-Prot;Acc:P17048]	GO:0045735 nutrient reservoir activity GO:0033095 aleurone grain GO:0005773 vacuole	6	3447			Probability is 0.000 assuming Chi-square distribution with 185 df								D10C8d
4	OS10G0400200	Glutelin type-A 2 [Source:UniProtKB/Swiss-Prot;Acc:P07730]	GO:0045735 nutrient reservoir activity	6	3429											D10C8d
5	OS03G0766100	10 kDa prolamin [Source:UniProtKB/Swiss-Prot;Acc:Q0DN94]	GO:0033095 aleurone grain GO:0045735 nutrient reservoir activity GO:0005773 vacuole	6	3333											D10C8d
6	OS06G0507200	Os06g0507200 protein; Prolamin; Putative prolamin; cDNA clone:002-133-C11, full insert sequence [Source:UniProtKB/TrEMBL;Acc:Q5Z9M9]	GO:0045735 nutrient reservoir activity	6	3273											D10C8d
7	OS08G0104400	Os08g0104400 protein; Putative uncharacterized protein P0015C07.40; cDNA clone:002-104-G04, full insert sequence [Source:UniProtKB/TrEMBL;Acc:Q69U48]	GO:0008150 biological_process GO:0003674 molecular_function	6	3261											D10C8d
8	OS07G0214300	Seed allergenic protein RAG2 [Source:UniProtKB/Swiss-Prot;Acc:Q01882]	GO:0016068 type I hypersensitivity GO:0005615 extracellular space GO:0004867 serine-type endopeptidase inhibitor activity GO:0010951 negative regulation of endopeptidase activity	6	3243											D10C8d
9	OS07G0529800	Protein translation factor SUI1 homolog [Source:UniProtKB/Swiss-Prot;Acc:Q0D5W6]	GO:0006413 translational initiation GO:0003743 translation initiation factor activity GO:0006417 regulation of translation	6	3141											D10C8d
10	OS11G0582400	Embryo-specific protein; Expressed protein; Os11g0582400 protein; cDNA clone:002-142-C01, full insert sequence; cDNA clone:J033021I15, full insert sequence [Source:UniProtKB/TrEMBL;Acc:Q2R223]	GO:0050832 defense response to fungus	6	3063											D10C8d
11	OS02G0249600	Glutelin type-B 2 [Source:UniProtKB/Swiss-Prot;Acc:Q02897]	GO:0045735 nutrient reservoir activity	6	3051											D10C8d
12	OS05G0499100	19 kDa globulin [Source:UniProtKB/Swiss-Prot;Acc:P29835]	GO:0045735 nutrient reservoir activity	6	2973											D10C8d
13	OS11G0703900	DnaK-type molecular chaperone hsp70-rice; Heat shock cognate 70 kDa protein, putative, expressed; Os11g0703900 protein [Source:UniProtKB/TrEMBL;Acc:Q53NM9]	GO:0006950 response to stress GO:0000166 nucleotide binding GO:0005524 ATP binding	6	2967											D10C8d
14	OS02G0453600	Glutelin [Source:UniProtKB/TrEMBL;Acc:A1YQH2]	GO:0045735 nutrient reservoir activity	6	2859											D10C8d
15	OS02G0161900	Os02g0161900 protein; Os06g0681400 protein; Polyubiquitin; Polyubiquitin 6; cDNA clone:J033048M20, full insert sequence [Source:UniProtKB/TrEMBL;Acc:Q6H7T6]	GO:0016874 ligase activity GO:0005737 cytoplasm	6	2847											D10C8d
16	OS12G0269200	Prolamin PPROL 17D [Source:UniProtKB/Swiss-Prot;Acc:P20698]	GO:0045735 nutrient reservoir activity GO:0033095 aleurone grain GO:0005773 vacuole	6	2841											D10C8d
17	OS05G0349800	Embryonic abundant protein 1 [Source:UniProtKB/Swiss-Prot;Acc:P46520]	GO:0048700 acquisition of desiccation tolerance in seed GO:0048316 seed development GO:0009737 response to abscisic acid	6	2829											D10C8d
18	OS03G0793700	Cupin family protein, expressed; Globulin protein; Os03g0793700 protein; Putative globulin; cDNA clone:J033066K06, full insert sequence [Source:UniProtKB/TrEMBL;Acc:Q852L2]	GO:0045735 nutrient reservoir activity	6	2799											D10C8d
19	OS10G0542100	Class II metallothionein-like protein 1A [Source:UniProtKB/Swiss-Prot;Acc:Q109B0]	GO:0008270 zinc ion binding	6	2685											D10C8d
20	OS07G0638300	1-Cys peroxiredoxin A [Source:UniProtKB/Swiss-Prot;Acc:P0C5C9]	GO:0051920 peroxiredoxin activity GO:0016209 antioxidant activity GO:0016491 oxidoreductase activity GO:0055114 oxidation-reduction process GO:0004601 peroxidase activity GO:0005634 nucleus	6	2619											D10C8d
21	OS03G0663750	0		6	2571											D10C8d
22	OS03G0670700	Os03g0670700 protein; Retrotransposon protein, putative, Ty1-copia subclass, expressed [Source:UniProtKB/TrEMBL;Acc:Q10FE7]	GO:0003676 nucleic acid binding GO:0000166 nucleotide binding GO:0010501 RNA secondary structure unwinding GO:0003690 double-stranded DNA binding GO:0032508 DNA duplex unwinding GO:0045087 innate immune response GO:0003697 single-stranded DNA binding GO:0006406 mRNA export from nucleus GO:0009737 response to abscisic acid GO:0005730 nucleolus GO:0010119 regulation of stomatal movement GO:0010228 …	6	2547											D10C8d
23	OS04G0589800	OSJNBa0086O06.12 protein; Os04g0589800 protein; cDNA clone:001-119-E08, full insert sequence [Source:UniProtKB/TrEMBL;Acc:Q7XLZ7]	GO:0009790 embryo development	6	2547											D10C8d
24	OS07G0213800	Allergenic protein; Os07g0213800 protein; Putative allergenic protein; cDNA clone:002-125-C09, full insert sequence [Source:UniProtKB/TrEMBL;Acc:Q8H4M4]	GO:0016068 type I hypersensitivity GO:0005615 extracellular space GO:0004867 serine-type endopeptidase inhibitor activity	6	2547											D10C8d
25	OS11G0660500	Translationally-controlled tumor protein homolog [Source:UniProtKB/Swiss-Prot;Acc:P35681]	GO:0040014 regulation of multicellular organism growth GO:0001558 regulation of cell growth GO:0048768 root hair cell tip growth GO:0048527 lateral root development GO:0009791 post-embryonic development GO:0090406 pollen tube GO:0007346 regulation of mitotic cell cycle GO:0008283 cell proliferation GO:0009790 embryo development GO:0048364 root development GO:0010252 auxin homeostasis GO:0009579 t…	6	2541											D10C8d
26	OS05G0542500	Late embryogenesis abundant protein, group 3 [Source:UniProtKB/Swiss-Prot;Acc:P0C5A4]		6	2373											D10C8d
27	OS07G0214600	Allergen RA16; Os07g0214600 protein [Source:UniProtKB/TrEMBL;Acc:Q8H4L8]	GO:0016068 type I hypersensitivity GO:0005615 extracellular space GO:0004867 serine-type endopeptidase inhibitor activity	6	2331											D10C8d
28	OS01G0256500	Zinc inducible protein; Zinc inducible protein-like [Source:UniProtKB/TrEMBL;Acc:Q1EHU2]	GO:0006950 response to stress	6	2313											D10C8d
29	OS11G0454300	Water stress-inducible protein Rab21 [Source:UniProtKB/Swiss-Prot;Acc:Q2R4Z4]	GO:0009415 response to water GO:0006950 response to stress	6	2307											D10C8d
30	OS07G0215500	Seed allergenic protein RA5 [Source:UniProtKB/Swiss-Prot;Acc:Q01881]	GO:0016068 type I hypersensitivity GO:0005615 extracellular space GO:0004867 serine-type endopeptidase inhibitor activity	6	2301											D10C8d
31	OS05G0140800	Glucose and ribitol dehydrogenase homolog [Source:UniProtKB/Swiss-Prot;Acc:Q75KH3]	GO:0016491 oxidoreductase activity GO:0055114 oxidation-reduction process GO:0008152 metabolic process	6	2217											D10C8d
32	OS04G0510900	Os04g0510900 protein [Source:UniProtKB/TrEMBL;Acc:C7J0T2]	GO:0071614 linoleic acid epoxygenase activity GO:0034389 lipid particle organization GO:0031407 oxylipin metabolic process GO:0004392 heme oxygenase (decyclizing) activity GO:0031969 chloroplast membrane GO:0009628 response to abiotic stimulus GO:0009737 response to abscisic acid GO:0009269 response to desiccation GO:0009620 response to fungus GO:0005509 calcium ion binding GO:0010118 stomatal mo…	6	2067											D10C8d
33	OS01G0705200	Os01g0705200 protein; Uncharacterized protein; WSI18 protein induced by water stress; cDNA clone:001-125-H02, full insert sequence [Source:UniProtKB/TrEMBL;Acc:Q94JF2]		6	2049											D10C8d
34	OS01G0905800	Fructose-bisphosphate aldolase [Source:UniProtKB/TrEMBL;Acc:Q5N725]	GO:0004332 fructose-bisphosphate aldolase activity GO:0005730 nucleolus GO:0005740 mitochondrial envelope GO:0005739 mitochondrion GO:0005618 cell wall GO:0005829 cytosol GO:0048046 apoplast GO:0046686 response to cadmium ion GO:0006096 glycolytic process GO:0005507 copper ion binding GO:0016020 membrane GO:0080167 response to karrikin GO:0009507 chloroplast GO:0003824 catalytic activity GO:00096…	6	1935											D10C8d
35	OS01G0124401	Bowman-Birk type bran trypsin inhibitor [Source:UniProtKB/Swiss-Prot;Acc:Q0JR25]	GO:0004867 serine-type endopeptidase inhibitor activity GO:0005576 extracellular region	6	1929											D10C8d
36	OS03G0427300	Glutelin type-A 3 [Source:UniProtKB/Swiss-Prot;Acc:Q09151]	GO:0045735 nutrient reservoir activity	6	1851											D10C8d
37	OS11G0211800	Os11g0211800 protein; cDNA clone:001-024-A10, full insert sequence [Source:UniProtKB/TrEMBL;Acc:Q2R8Y4]	GO:0008200 ion channel inhibitor activity GO:0009405 pathogenesis GO:0005576 extracellular region	6	1785											D10C8d
38	OS02G0586900	Putative uncharacterized protein OSJNBb0046O12.1-2; Putative uncharacterized protein OSJNBb0056I22.41-2 [Source:UniProtKB/TrEMBL;Acc:Q6YY10]		6	1719											D10C8d
39	OS02G0249000	Glutelin; Glutelin C; Os02g0249000 protein [Source:UniProtKB/TrEMBL;Acc:Q6K508]	GO:0045735 nutrient reservoir activity	6	1707											D10C8d
40	OS05G0569500	Putative embryo-specific protein Ose731; cDNA clone:J033045K24, full insert sequence [Source:UniProtKB/TrEMBL;Acc:Q6AUN1]	GO:0009737 response to abscisic acid	6	1443											D10C8d
41	OS06G0612800	Zinc finger A20 and AN1 domain-containing stress-associated protein 8 [Source:UniProtKB/Swiss-Prot;Acc:A3BDI8]	GO:0008270 zinc ion binding GO:0003677 DNA binding GO:0046872 metal ion binding	6	1431											D10C8d
42	OS05G0489600	ADP-ribosylation factor 2 [Source:UniProtKB/Swiss-Prot;Acc:P51823]	GO:0007264 small GTPase mediated signal transduction GO:0005525 GTP binding GO:0005622 intracellular GO:0000166 nucleotide binding GO:0046686 response to cadmium ion GO:0005773 vacuole GO:0005507 copper ion binding GO:0016020 membrane GO:0005886 plasma membrane GO:0006471 protein ADP-ribosylation GO:0006886 intracellular protein transport GO:0005794 Golgi apparatus GO:0016192 vesicle-mediated tra…	6	1185											D10C8d
43	OS12G0464400	Oxidoreductase, short chain dehydrogenase/reductase family protein, expressed [Source:UniProtKB/TrEMBL;Acc:Q2QRE6]	GO:0016491 oxidoreductase activity GO:0055114 oxidation-reduction process GO:0008152 metabolic process	6	1131											D10C8d
